# Supplementary material for: Analysis of Microbial Diversity and Community Structure of Rhizosphere Soil of Three Astragalus Species Grown in Special High-Cold Environment of Northwestern Yunnan, China
Source: Microorganisms. 2024 Mar 7;12(3):539. doi: 10.3390/microorganisms12030539 (PMC10975391; doi:10.3390/microorganisms12030539)
Supplement: Supplementary file 1 [file microorganisms-12-00539-s001.zip]

Archive with 2 entries (2 files):
- Supplementary Figure S1 and Table S1.pdf
- Supplementary Tables S2-S25.xlsx
