# Supplementary material for: Analysis of Microbial Diversity and Community Structure of Rhizosphere Soil of Three Astragalus Species Grown in Special High-Cold Environment of Northwestern Yunnan, China
Source: Microorganisms. 2024 Mar 7;12(3):539. doi: 10.3390/microorganisms12030539 (PMC10975391; doi:10.3390/microorganisms12030539)
Supplement: Supplementary file 1 [file microorganisms-12-00539-s001.zip › Supplementary Tables S2-S25.xlsx]

## Sheet: Tables S2-S4
Table S2 Relative abundance of 19 bacterial phyla identified in the rhizosphere microbial community of Astragalus forrestii (AF)					Table S3 Relative abundance of 26 bacterial phyla identified in the rhizosphere microbial community of Astragalus acaulis (AA)					Table S4 Relative abundance of 34 bacterial phyla identified in the rhizosphere microbial community of Astragalus ernestii (AE)
Name	AF01	AF02	AF03		Name	AA01	AA02	AA03		Name	AE01	AE02	AE03
Acidobacteria	0.0207434	0.0202852	0.0224986		Acidobacteria	0.0338114	0.0333616	0.0294568		Acidobacteria	0.0247641	0.0211354	0.0182872
Actinobacteria	0.120396	0.112036	0.120631		Actinobacteria	0.0790511	0.0710514	0.0718859		Actinobacteria	0.101656	0.127546	0.135426
Armatimonadetes	8.09257e-05	4.00171e-05	0.000429566		Armatimonadetes	9.74431e-05	7.54822e-06	5.81308e-05		Armatimonadetes	4.42558e-06	0.000729451	0
Bacteroidetes	0.000876177	0.00122661	0.000779927		Bacteroidetes	0.00258156	0.00155644	0.00206558		Bacteroidetes	0.00166844	0.000985442	0.000559083
Candidatus_Aminicenantes	3.89066e-06	0	0		Candidatus_Beckwithbacteria	0	1.35868e-05	0		Candidatus_Beckwithbacteria	1.47519e-05	0	0
Candidatus_Nomurabacteria	0	0	9.31813e-07		Candidatus_Campbellbacteria	1.37244e-06	0	0		Candidatus_Campbellbacteria	0	1.24268e-06	0
Candidatus_Saccharibacteria	0.00010427	1.65288e-05	1.67726e-05		Candidatus_Kaiserbacteria	0	0	3.87539e-06		Candidatus_Daviesbacteria	1.47519e-06	1.24268e-06	0
Chlamydiae	2.17877e-05	2.60981e-06	1.30454e-05		Candidatus_Nomurabacteria	1.37244e-06	0	0		Candidatus_Melainabacteria	0	1.24268e-06	1.32171e-06
Chloroflexi	0.000586712	0.000800342	0.000556292		Candidatus_Peregrinibacteria	1.37244e-06	0	0		Candidatus_Moranbacteria	1.47519e-06	0	0
Cyanobacteria	0.000173523	0.000208785	8.10677e-05		Candidatus_Saccharibacteria	0	2.86832e-05	1.03344e-05		Candidatus_Nomurabacteria	1.47519e-06	0	0
Firmicutes	0.0031561	0.00295605	0.00311785		Candidatus_Woesebacteria	0	1.50964e-06	1.2918e-06		Candidatus_Peregrinibacteria	0	2.48535e-06	3.96513e-06
Gemmatimonadetes	0.000198424	9.91729e-05	0.000176113		Chlamydiae	3.15661e-05	2.86832e-05	5.55472e-05		Candidatus_Saccharibacteria	8.11357e-05	2.11255e-05	6.60855e-06
Ignavibacteriae	7.78132e-07	0	0		Chloroflexi	0.00132578	0.00188102	0.00140806		Candidatus_Uhrbacteria	0	0	1.32171e-06
Nitrospirae	7.78132e-07	4.08871e-05	9.31813e-07		Cyanobacteria	0.000414476	0.000481576	0.00018731		Candidatus_Woesebacteria	0	0	1.32171e-06
Planctomycetes	0.00210251	0.00170247	0.00198383		Deinococcus-Thermus	0	1.50964e-06	0		Candidatus_Wolfebacteria	2.95039e-06	0	0
Proteobacteria	0.650304	0.648945	0.655882		Firmicutes	0.0038442	0.00268113	0.00334188		Chlamydiae	3.98302e-05	4.72217e-05	3.30427e-05
Spirochaetes	2.3344e-06	1.73987e-06	1.86363e-06		Gemmatimonadetes	0.000240177	0.000362314	0.000321657		Chlorobi	1.47519e-06	0	1.32171e-06
Tenericutes	7.78132e-07	0	0		Ignavibacteriae	0	0	2.58359e-06		Chloroflexi	0.00232933	0.00106746	0.00209755
Verrucomicrobia	0.000493336	0.000600257	0.000403475		Lentisphaerae	0	0	1.2918e-06		Cyanobacteria	0.000706618	0.00664583	0.00308223
unclassified	0.200755	0.211038	0.193427		Nitrospirae	0.000936003	0.00076086	0.000383663		Deferribacteres	1.47519e-06	0	0
					Planctomycetes	0.00257607	0.00223729	0.00239628		Deinococcus-Thermus	2.95039e-06	0	0
					Proteobacteria	0.558152	0.565417	0.57782		Firmicutes	0.00638169	0.00573246	0.0051626
					Spirochaetes	2.74488e-06	1.50964e-06	0		Fusobacteria	2.65535e-05	0	0
					Tenericutes	5.48975e-06	3.01929e-06	6.45898e-06		Gemmatimonadetes	0.000982479	0.000428723	0.000519432
					Verrucomicrobia	0.000649163	0.000935979	0.000653649		Ignavibacteriae	0	1.24268e-06	2.64342e-06
					candidate_division_WOR-3	0	0	1.2918e-06		Nitrospirae	0.00242669	0.00246547	0.00242005
					unclassified	0.316277	0.319187	0.309938		Planctomycetes	0.00158288	0.00245429	0.00209623
										Proteobacteria	0.425616	0.41789	0.404249
										Spirochaetes	5.90078e-06	6.21338e-06	9.25197e-06
										Tenericutes	2.95039e-06	2.48535e-06	2.64342e-06
										Verrucomicrobia	0.00128932	0.00110225	0.00100318
										candidate_division_NC10	1.47519e-06	0	1.32171e-06
										candidate_division_WOR-3	0	2.48535e-06	0
										candidate_division_Zixibacteria	1.47519e-06	0	0
										unclassified	0.430406	0.411731	0.425033

## Sheet: Table S5
Table S5 Relative abundance of 37 bacterial phyla identified in the rhizosphere microbial community of Astragalus forrestii (AF), A. ernestii (AE) and A. acaulis (AA)
Name	AA01	AA02	AA03	AE01	AE02	AE03	AF01	AF02	AF03	taxonomy
Acidobacteria	0.0338114	0.0333616	0.0294568	0.0247641	0.0211354	0.0182872	0.0207434	0.0202852	0.0224986	k__Bacteria;p__Acidobacteria
Actinobacteria	0.0790511	0.0710514	0.0718859	0.101656	0.127546	0.135426	0.120396	0.112036	0.120631	k__Bacteria;p__Actinobacteria
Armatimonadetes	9.74431e-05	7.54822e-06	5.81308e-05	4.42558e-06	0.000729451	0	8.09257e-05	4.00171e-05	0.000429566	k__Bacteria;p__Armatimonadetes
Bacteroidetes	0.00258156	0.00155644	0.00206558	0.00166844	0.000985442	0.000559083	0.000876177	0.00122661	0.000779927	k__Bacteria;p__Bacteroidetes
Candidatus_Aminicenantes	0	0	0	0	0	0	3.89066e-06	0	0	k__Bacteria;p__Candidatus_Aminicenantes
Candidatus_Beckwithbacteria	0	1.35868e-05	0	1.47519e-05	0	0	0	0	0	k__Bacteria;p__Candidatus_Beckwithbacteria
Candidatus_Campbellbacteria	1.37244e-06	0	0	0	1.24268e-06	0	0	0	0	k__Bacteria;p__Candidatus_Campbellbacteria
Candidatus_Daviesbacteria	0	0	0	1.47519e-06	1.24268e-06	0	0	0	0	k__Bacteria;p__Candidatus_Daviesbacteria
Candidatus_Kaiserbacteria	0	0	3.87539e-06	0	0	0	0	0	0	k__Bacteria;p__Candidatus_Kaiserbacteria
Candidatus_Melainabacteria	0	0	0	0	1.24268e-06	1.32171e-06	0	0	0	k__Bacteria;p__Candidatus_Melainabacteria
Candidatus_Moranbacteria	0	0	0	1.47519e-06	0	0	0	0	0	k__Bacteria;p__Candidatus_Moranbacteria
Candidatus_Nomurabacteria	1.37244e-06	0	0	1.47519e-06	0	0	0	0	9.31813e-07	k__Bacteria;p__Candidatus_Nomurabacteria
Candidatus_Peregrinibacteria	1.37244e-06	0	0	0	2.48535e-06	3.96513e-06	0	0	0	k__Bacteria;p__Candidatus_Peregrinibacteria
Candidatus_Saccharibacteria	0	2.86832e-05	1.03344e-05	8.11357e-05	2.11255e-05	6.60855e-06	0.00010427	1.65288e-05	1.67726e-05	k__Bacteria;p__Candidatus_Saccharibacteria
Candidatus_Uhrbacteria	0	0	0	0	0	1.32171e-06	0	0	0	k__Bacteria;p__Candidatus_Uhrbacteria
Candidatus_Woesebacteria	0	1.50964e-06	1.2918e-06	0	0	1.32171e-06	0	0	0	k__Bacteria;p__Candidatus_Woesebacteria
Candidatus_Wolfebacteria	0	0	0	2.95039e-06	0	0	0	0	0	k__Bacteria;p__Candidatus_Wolfebacteria
Chlamydiae	3.15661e-05	2.86832e-05	5.55472e-05	3.98302e-05	4.72217e-05	3.30427e-05	2.17877e-05	2.60981e-06	1.30454e-05	k__Bacteria;p__Chlamydiae
Chlorobi	0	0	0	1.47519e-06	0	1.32171e-06	0	0	0	k__Bacteria;p__Chlorobi
Chloroflexi	0.00132578	0.00188102	0.00140806	0.00232933	0.00106746	0.00209755	0.000586712	0.000800342	0.000556292	k__Bacteria;p__Chloroflexi
Cyanobacteria	0.000414476	0.000481576	0.00018731	0.000706618	0.00664583	0.00308223	0.000173523	0.000208785	8.10677e-05	k__Bacteria;p__Cyanobacteria
Deferribacteres	0	0	0	1.47519e-06	0	0	0	0	0	k__Bacteria;p__Deferribacteres
Deinococcus-Thermus	0	1.50964e-06	0	2.95039e-06	0	0	0	0	0	k__Bacteria;p__Deinococcus-Thermus
Firmicutes	0.0038442	0.00268113	0.00334188	0.00638169	0.00573246	0.0051626	0.0031561	0.00295605	0.00311785	k__Bacteria;p__Firmicutes
Fusobacteria	0	0	0	2.65535e-05	0	0	0	0	0	k__Bacteria;p__Fusobacteria
Gemmatimonadetes	0.000240177	0.000362314	0.000321657	0.000982479	0.000428723	0.000519432	0.000198424	9.91729e-05	0.000176113	k__Bacteria;p__Gemmatimonadetes
Ignavibacteriae	0	0	2.58359e-06	0	1.24268e-06	2.64342e-06	7.78132e-07	0	0	k__Bacteria;p__Ignavibacteriae
Lentisphaerae	0	0	1.2918e-06	0	0	0	0	0	0	k__Bacteria;p__Lentisphaerae
Nitrospirae	0.000936003	0.00076086	0.000383663	0.00242669	0.00246547	0.00242005	7.78132e-07	4.08871e-05	9.31813e-07	k__Bacteria;p__Nitrospirae
Planctomycetes	0.00257607	0.00223729	0.00239628	0.00158288	0.00245429	0.00209623	0.00210251	0.00170247	0.00198383	k__Bacteria;p__Planctomycetes
Proteobacteria	0.558152	0.565417	0.57782	0.425616	0.41789	0.404249	0.650304	0.648945	0.655882	k__Bacteria;p__Proteobacteria
Spirochaetes	2.74488e-06	1.50964e-06	0	5.90078e-06	6.21338e-06	9.25197e-06	2.3344e-06	1.73987e-06	1.86363e-06	k__Bacteria;p__Spirochaetes
Tenericutes	5.48975e-06	3.01929e-06	6.45898e-06	2.95039e-06	2.48535e-06	2.64342e-06	7.78132e-07	0	0	k__Bacteria;p__Tenericutes
Verrucomicrobia	0.000649163	0.000935979	0.000653649	0.00128932	0.00110225	0.00100318	0.000493336	0.000600257	0.000403475	k__Bacteria;p__Verrucomicrobia
candidate_division_NC10	0	0	0	1.47519e-06	0	1.32171e-06	0	0	0	k__Bacteria;p__candidate_division_NC10
candidate_division_WOR-3	0	0	1.2918e-06	0	2.48535e-06	0	0	0	0	k__Bacteria;p__candidate_division_WOR-3
candidate_division_Zixibacteria	0	0	0	1.47519e-06	0	0	0	0	0	k__Bacteria;p__candidate_division_Zixibacteria
unclassified	0.316277	0.319187	0.309938	0.430406	0.411731	0.425033	0.200755	0.211038	0.193427	unclassified

## Sheet: Tables S6-S8
Table S6 Relative abundance of 369 bacterial genera identified in the rhizosphere microbial community of Astragalus forrestii (AF)					Table S7 Relative abundance of 386 bacterial genera identified in the rhizosphere microbial community of Astragalus acaulis (AA)					Table S8 Relative abundance of 435 bacterial genera identified in the rhizosphere microbial community of Astragalus ernestii (AE)
Name	AF01	AF02	AF03		Name	AA01	AA02	AA03		Name	AE01	AE02	AE03
Acidisarcina	0.000102713	0.000104392	0.000132317		Acidisarcina	0.000144106	0.000181157	0.000155016		Acidisarcina	3.98302e-05	0.000121782	4.75815e-05
Acidobacterium	0.000512011	0.000406261	0.00046777		Acidobacterium	0.000542113	0.00059329	0.000541263		Acidobacterium	0.000196201	0.000217468	0.000167857
Candidatus_Koribacter	0.000532242	0.00068899	0.000465906		Candidatus_Koribacter	0.000942865	0.000783505	0.00120654		Candidatus_Koribacter	0.000476488	1.86401e-05	1.71822e-05
Edaphobacter	4.27973e-05	3.56674e-05	3.63407e-05		Edaphobacter	0.000104305	9.66172e-05	9.17175e-05		Edaphobacter	2.36031e-05	1.61548e-05	1.71822e-05
Granulicella	0.000185974	0.000167028	0.000192885		Granulicella	0.00023057	0.00029589	0.000232523		Granulicella	4.42558e-05	0.000118054	4.75815e-05
Terriglobus	8.55945e-05	6.9595e-05	8.66586e-05		Terriglobus	0.000201748	0.000208331	0.000173101		Terriglobus	3.39295e-05	7.70459e-05	7.00506e-05
Paludibaculum	1.01157e-05	9.56931e-06	1.39772e-05		Paludibaculum	2.74488e-05	2.41543e-05	1.2918e-05		Paludibaculum	2.36031e-05	1.11841e-05	2.51125e-05
Candidatus_Solibacter	0.00181149	0.00244017	0.00393598		Candidatus_Solibacter	0.00220414	0.00154437	0.00174909		Candidatus_Solibacter	0.000520743	0.000167761	0.000214117
Chloracidobacterium	0	1.73987e-06	0		Luteitalea	5.627e-05	3.77411e-05	4.00457e-05		Luteitalea	0.000112115	9.56861e-05	0.00010045
Luteitalea	2.10096e-05	3.74073e-05	3.35453e-05		Acidimicrobium	0.000454277	0.000406094	0.000759576		Acidimicrobium	0.000786278	0.000559204	0
Acidimicrobium	0	0	9.31813e-07		Actinomarinicola	0	4.52893e-05	0		Actinomarinicola	1.77023e-05	4.10083e-05	1.71822e-05
Actinomarinicola	3.26815e-05	1.30491e-05	9.31813e-06		Aquihabitans	3.84283e-05	4.52893e-06	1.55016e-05		Aquihabitans	3.68798e-05	7.20752e-05	6.87289e-05
Aquihabitans	0	1.91386e-05	1.86363e-06		Iamia	1.37244e-05	0	2.58359e-05		Iamia	2.95039e-05	2.11255e-05	1.85039e-05
Iamia	0	6.9595e-06	1.02499e-05		Ilumatobacter	1.37244e-06	0	6.45898e-06		Ilumatobacter	5.90078e-06	0	0
Ilumatobacter	0	0	9.31813e-07		Actinomyces	0	0	1.03344e-05		Acidothermus	0	0	2.64342e-06
Bifidobacterium	0.000280128	4.34969e-05	0		Bifidobacterium	0	0	6.07144e-05		Actinomyces	0.000640234	0	0
Catenulispora	0.00205894	0.00154327	0.00124397		Catenulispora	0.00544584	0.000801621	0.00256938		Pauljensenia	0.000349621	0	0
Corynebacterium	0.000213208	0	0		Corynebacterium	0	0	0.000232523		Schaalia	0.000284712	0	0
Gordonia	4.59098e-05	0	0		Dietzia	0	4.227e-05	0		Bifidobacterium	0.000839385	0.000249778	3.70079e-05
Mycobacterium	0.0534989	0.0452707	0.0572357		Mycobacterium	0.003416	0.000800111	0.00350335		Catenulispora	0.000103264	4.47363e-05	0.00201429
Mycobacteroides	0.000100379	2.34883e-05	0		Mycobacteroides	0.000304681	6.7934e-05	0		Corynebacterium	0	0.000115569	0.000113667
Mycolicibacter	0.00049567	0.000990859	0.00172385		Mycolicibacter	4.52905e-05	1.20771e-05	3.61703e-05		Dietzia	7.81853e-05	0	6.47638e-05
Mycolicibacterium	0.00598695	0.00640709	0.00711346		Mycolicibacterium	0.0026392	0.00332574	0.00146102		Hoyosella	0	7.45606e-06	6.60855e-06
Nocardia	0.000393735	0.00056024	0.000306566		Nocardia	0.000179789	8.00111e-05	5.038e-05		Mycobacterium	0.000972153	0.00131724	0.0020698
Rhodococcus	0.000841161	0.00134753	0.000826518		Rhodococcus	0.0018473	0.00261772	0.0016225		Mycobacteroides	0.000197676	0	0
Frankia	0.00205582	0.00216614	0.00133342		Tsukamurella	0	8.15208e-05	0.000107219		Mycolicibacter	0.00037765	1.86401e-05	0
Blastococcus	3.34597e-05	6.35054e-05	1.77044e-05		Frankia	0.00222198	0.00150813	0.00483132		Mycolicibacterium	0.00158288	0.0033254	0.00222444
Geodermatophilus	3.57941e-05	1.30491e-05	0		Georgenia	1.37244e-05	0	0		Nocardia	0.000287663	0.000415054	0.000466563
Modestobacter	0	7.82944e-05	4.19316e-05		Cellulomonas	5.48975e-05	5.73665e-05	0		Rhodococcus	0.00159321	0.00196219	0.00235529
Jatrophihabitans	0	0	2.60908e-05		Austwickia	0	1.35868e-05	0		Tsukamurella	0	9.07153e-05	0
Jiangella	4.82442e-05	0	0		Pedococcus	3.98007e-05	1.66061e-05	2.84195e-05		Frankia	0.00372634	0.00337511	0.00564238
Cellulomonas	9.33758e-06	0	0		Tetrasphaera	0.000245667	0.000166061	0.00016535		Blastococcus	2.65535e-05	0.000241079	0.000211473
Pedococcus	3.81285e-05	4.08871e-05	3.72725e-05		Cryobacterium	0	0	4.26293e-05		Geodermatophilus	8.99868e-05	0.000116812	0.000181074
Tetrasphaera	0.00152203	0.00224444	0.0011862		Humibacter	0	0.000314006	0		Modestobacter	6.78589e-05	0.000309426	0.000496963
Frondihabitans	2.49002e-05	0	8.38631e-05		Leifsonia	0.000186652	0	8.65503e-05		Jatrophihabitans	5.75326e-05	5.09497e-05	0.00010838
Glaciihabitans	0	0	5.77724e-05		Microbacterium	0.000249784	0	0.00023769		Jiangella	0	3.8523e-05	0
Leifsonia	0.000216321	0.000122661	0.000214317		Salinibacterium	0	0	4.00457e-05		Georgenia	2.50783e-05	1.11841e-05	0
Microbacterium	7.62569e-05	0	0		Arthrobacter	0.00408163	0.00436438	0.00338709		Brevibacterium	0	0.00091461	0
Rathayibacter	0	0.000167898	0		Paenarthrobacter	0.000134499	0	0.000321657		Cellulomonas	5.75326e-05	3.97656e-05	0
Arthrobacter	0.00134617	0.00183035	0.00124304		Pseudarthrobacter	2.74488e-05	3.77411e-05	5.81308e-05		Luteipulveratus	0	0	7.93026e-06
Kocuria	3.42378e-05	0	0		Sinomonas	0	2.41543e-05	0		Arsenicicoccus	0	0	7.2694e-05
Micrococcus	0	4.34969e-05	0		Ornithinimicrobium	0	0	1.42098e-05		Intrasporangium	7.37597e-06	1.36694e-05	2.37908e-05
Neomicrococcus	0	0	1.4909e-05		Pengzhenrongella	1.50968e-05	0	0		Pedococcus	0.000174073	0.000216226	0.000264342
Paenarthrobacter	0	0	0.000300976		Actinoplanes	0.000240177	0.000193234	0.000102052		Tetrasphaera	0.000256684	0.000338008	0.000182396
Pseudarthrobacter	6.76975e-05	6.69852e-05	1.67726e-05		Catellatospora	0	1.66061e-05	0		Agromyces	0	0	2.37908e-05
Cellulosimicrobium	0	3.13177e-05	4.4727e-05		Dactylosporangium	6.17597e-05	7.54822e-06	1.2918e-05		Clavibacter	0	3.47949e-05	0
Sanguibacter	0	4.34969e-06	0		Micromonospora	0.000347227	0.000161532	0.000317782		Cryobacterium	0	0.000105627	0
Pengzhenrongella	0	0	1.4909e-05		Phytohabitans	5.07802e-05	7.54822e-06	2.45441e-05		Frondihabitans	0	1.49121e-05	0
Actinoplanes	9.96009e-05	8.96036e-05	9.03858e-05		Plantactinospora	3.01937e-05	0	2.32523e-05		Leifsonia	4.42558e-05	0	2.24691e-05
Catellatospora	9.33758e-06	0.000777724	5.31133e-05		Nakamurella	8.23463e-05	2.56639e-05	9.04257e-05		Microbacterium	0.000210953	1.73975e-05	5.0225e-05
Dactylosporangium	0.000121389	3.39276e-05	0.000107158		Actinopolymorpha	1.64693e-05	1.35868e-05	0		Protaetiibacter	0	2.60962e-05	0
Micromonospora	0.000565702	0.000268811	0.000461247		Kribbella	2.88212e-05	2.1135e-05	4.26293e-05		Rathayibacter	7.96605e-05	8.32593e-05	7.2694e-05
Phytohabitans	1.55626e-05	6.9595e-06	2.32953e-05		Aeromicrobium	5.90149e-05	0	0		Salinibacterium	2.50783e-05	2.11255e-05	1.85039e-05
Plantactinospora	1.7897e-05	0	4.84543e-05		Friedmanniella	0.000813856	0.00042421	0.000563223		Arthrobacter	0.0125554	0.00964441	0.0159966
Polymorphospora	0	6.9595e-06	0		Nocardioides	0.00220963	0.000988817	0.00141839		Kocuria	0	0	7.13723e-05
Salinispora	9.33758e-06	0	0		Cutibacterium	7.8229e-05	0.000131339	5.81308e-05		Micrococcus	0	0.000212498	0.000113667
Nakamurella	1.71189e-05	2.34883e-05	0		Microlunatus	0.000514665	9.96365e-05	2.71277e-05		Neomicrococcus	6.34333e-05	0.000141665	5.94769e-05
Actinopolymorpha	3.11253e-06	0	0		Alloactinosynnema	0	0	3.61703e-05		Paenarthrobacter	0.00525612	0.00687821	0.00538464
Kribbella	0.000252115	0.000164418	0.000113681		Allokutzneria	1.92141e-05	1.50964e-05	0		Pseudarthrobacter	0.00406416	0.003605	0.00438808
Aeromicrobium	6.22506e-06	0	0		Amycolatopsis	0.000631322	0.000623483	0.000675609		Ornithinimicrobium	0	9.94141e-06	0
Marmoricola	0	5.74159e-05	0		Kibdelosporangium	4.52905e-05	2.26447e-05	1.42098e-05		Ruania	0	4.9707e-06	0
Nocardioides	0.000197646	0.0001418	0.000180772		Kutzneria	0.000146851	5.28375e-05	9.17175e-05		Sanguibacter	1.62271e-05	0	0
Cutibacterium	0.000142398	0.000161808	5.12497e-05		Pseudonocardia	0.00133676	0.00240033	0.00225418		Pengzhenrongella	1.18016e-05	1.98828e-05	1.05737e-05
Microlunatus	0	6.9595e-06	0		Saccharomonospora	2.05866e-05	0	0		Actinoplanes	4.72062e-05	0.000124268	0.000118954
Allokutzneria	7.78132e-06	0	0		Saccharopolyspora	0.000120775	9.05786e-05	0.000171809		Catellatospora	3.68798e-05	0.000134209	1.58605e-05
Amycolatopsis	0.000267677	0.000214875	0.000285135		Saccharothrix	2.33315e-05	0	0		Dactylosporangium	4.86814e-05	0.000109355	4.89032e-05
Kibdelosporangium	7.78132e-06	0	9.31813e-06		Embleya	0	0.000483086	0		Micromonospora	0.000613681	0.000622581	0.00058023
Kutzneria	0.000445092	0.000211395	0.000174249		Kitasatospora	0.00154399	0.000232485	0.00138868		Phytohabitans	1.62271e-05	4.72217e-05	6.60855e-06
Pseudonocardia	0.000132282	9.22134e-05	9.69085e-05		Streptacidiphilus	0.000360951	0.000412133	0.0003307		Polymorphospora	0	0	1.32171e-05
Saccharopolyspora	5.44692e-05	7.74244e-05	5.40451e-05		Streptomyces	0.00324033	0.00359295	0.00406399		Nakamurella	0.000101788	0.000183916	0.000149353
Kitasatospora	0.000112829	7.30747e-05	0.000140704		Nocardiopsis	1.50968e-05	1.05675e-05	1.03344e-05		Actinopolymorpha	0	0	1.05737e-05
Streptacidiphilus	0.000416301	0.000260111	0.000554429		Nonomuraea	3.01937e-05	2.71736e-05	3.22949e-05		Kribbella	4.13054e-05	6.33765e-05	3.43644e-05
Streptomyces	0.00700163	0.00430271	0.00329303		Streptosporangium	0.00178692	0.000926921	0.00147265		Friedmanniella	1.77023e-05	0.000338008	4.36164e-05
Nocardiopsis	0	9.56931e-06	7.4545e-06		Actinomadura	0.000135871	7.85015e-05	0.000130471		Marmoricola	0	9.32007e-05	4.75815e-05
Nonomuraea	3.19034e-05	4.34969e-06	0		Thermomonospora	9.46983e-05	5.28375e-05	0		Mumia	1.03264e-05	0	1.05737e-05
Streptosporangium	0.00092053	0.000653323	0.000878699		Olsenella	1.37244e-06	0	0		Nocardioides	0.000678589	0.00240458	0.00121333
Actinomadura	4.74661e-05	2.95779e-05	5.12497e-05		Egibacter	1.37244e-06	0	0		Auraticoccus	0	1.49121e-05	0
Thermomonospora	7.78132e-06	7.30747e-05	1.95681e-05		Baekduia	1.23519e-05	2.1135e-05	1.80851e-05		Cutibacterium	0.00046026	0.000437422	0.000196935
Eggerthella	1.7897e-05	0	0		Rubrobacter	9.60707e-06	1.81157e-05	1.16262e-05		Microlunatus	6.04829e-05	0.000119297	7.2694e-05
Egibacter	0	8.69937e-07	0		Miltoncostaea	2.74488e-06	0	1.2918e-06		Actinoalloteichus	0	0	1.18954e-05
Egicoccus	0	8.69937e-07	0		Conexibacter	0.00152752	9.05786e-05	0.000524469		Actinosynnema	4.42558e-05	0	0
Baekduia	7.78132e-06	1.13092e-05	1.4909e-05		Fimbriimonas	9.74431e-05	7.54822e-06	5.81308e-05		Alloactinosynnema	0.000141619	1.49121e-05	0.00010838
Rubrobacter	3.11253e-06	4.34969e-06	0		Bacteroides	0	0.000101146	0.000333283		Allokutzneria	0	1.86401e-05	0
Conexibacter	0.000204649	5.21962e-05	0.000437952		Phocaeicola	0	3.62314e-05	4.52129e-05		Amycolatopsis	0.000727271	0.00103515	0.00106265
Chthonomonas	0	6.08956e-06	0		Odoribacter	0	0	5.16718e-06		Kibdelosporangium	5.3107e-05	7.82886e-05	3.1721e-05
Fimbriimonas	7.85913e-05	3.39276e-05	9.78403e-05		Alistipes	0	4.83086e-05	7.75078e-06		Kutzneria	0.000551723	8.20166e-05	0.000515467
Bacteroides	0.000225658	0.000171378	0		Parabacteroides	0	0	0.000113678		Lentzea	0.000119491	0.000187644	0.000175787
Phocaeicola	3.26815e-05	0	4.75224e-05		Tannerella	0	3.01929e-06	0		Pseudonocardia	0.000880691	0.00162915	0.00107587
Muribaculum	0	8.69937e-07	0		Aquipluma	0	0	2.58359e-06		Saccharomonospora	5.3107e-05	0.00013918	0.000111024
Butyricimonas	1.01157e-05	0	0		Arachidicoccus	0	0	1.80851e-05		Saccharopolyspora	0.000411579	0.000333037	0.000596091
Alistipes	1.55626e-06	0	0		Chitinophaga	6.86219e-05	4.07604e-05	4.52129e-05		Saccharothrix	5.90078e-05	0.000151606	0.000113667
Arachidicoccus	0	2.60981e-06	0		Ferruginibacter	0	1.50964e-06	2.58359e-06		Kitasatospora	0.000970678	0.00020877	0.000354218
Chitinophaga	9.33758e-06	2.60981e-06	5.59088e-06		Filimonas	0	7.54822e-06	0		Streptacidiphilus	8.55612e-05	0.000234866	0.000157283
Ferruginibacter	1.55626e-06	0	9.31813e-07		Niastella	3.4311e-05	4.37797e-05	7.75078e-06		Streptomyces	0.00616631	0.0123174	0.0202711
Filimonas	1.1672e-05	0	6.52269e-06		Panacibacter	5.48975e-06	0	2.58359e-06		Nocardiopsis	2.95039e-05	6.08911e-05	0.000136136
Flavisolibacter	2.3344e-06	8.69937e-07	9.31813e-07		Paraflavitalea	0	0	1.16262e-05		Nonomuraea	7.22845e-05	5.59204e-05	4.36164e-05
Niastella	5.2913e-05	0.000435839	5.03179e-05		Cytophaga	0	1.50964e-06	0		Streptosporangium	0.0015401	0.00338878	0.00396248
Panacibacter	3.11253e-06	8.69937e-07	0		Spirosoma	6.17597e-05	2.56639e-05	0		Actinomadura	1.77023e-05	6.46192e-05	8.1946e-05
Paraflavitalea	0	8.69937e-07	0		Chryseolinea	1.09795e-05	1.35868e-05	1.2918e-05		Thermomonospora	9.44124e-05	0.000114326	0.00011631
Candidatus_Amoebophilus	0	8.69937e-07	0		Adhaeribacter	0	0	3.87539e-06		Collinsella	0	0	1.32171e-05
Spirosoma	7.78132e-07	2.60981e-06	1.86363e-06		Hymenobacter	0.00166889	0.000397036	8.00914e-05		Eggerthella	0	0	2.77559e-05
Chryseolinea	0.000119054	0.000264461	0.000245067		Dyadobacter	3.01937e-05	0	0		Egibacter	2.95039e-06	2.48535e-06	1.32171e-06
Hymenobacter	4.66879e-06	3.13177e-05	0		Fibrella	0	1.50964e-06	0		Egicoccus	0	1.24268e-06	0
Dyadobacter	0	0	9.31813e-07		Capnocytophaga	3.98007e-05	3.01929e-06	0		Baekduia	4.13054e-05	4.9707e-05	0.000114989
Flavobacterium	2.87909e-05	8.3514e-05	2.70226e-05		Flavobacterium	0.000183907	8.30304e-05	0.000589059		Rubrobacter	4.72062e-05	2.11255e-05	3.1721e-05
Gramella	3.11253e-06	0	0		Chryseobacterium	0	0.000141906	8.78421e-05		Miltoncostaea	7.81853e-05	0.000129238	0.00011631
Chryseobacterium	4.66879e-05	0	5.77724e-05		Elizabethkingia	0	7.09532e-05	0		Conexibacter	0.000181449	0.00317255	0.000333071
Empedobacter	0	0	8.38631e-06		Haliscomenobacter	3.4311e-05	7.54822e-06	1.2918e-06		Patulibacter	0	0.000193857	0.000244516
Haliscomenobacter	7.78132e-07	2.60981e-06	0		Mucilaginibacter	0.000268998	0.000336651	0.00045342		Fimbriimonas	4.42558e-06	5.59204e-05	0
Mucilaginibacter	0.000305028	0.000194866	0.000301907		Pedobacter	0.000172927	0.00016757	0.000223481		Bacteroides	3.54047e-05	5.09497e-05	0
Pedobacter	1.63408e-05	3.04478e-05	1.77044e-05		Sphingobacterium	1.37244e-06	0	0		Muribaculum	2.95039e-06	0	0
Criblamydia	9.33758e-06	2.60981e-06	3.72725e-06		Candidatus_Peribacter	1.37244e-06	0	0		Prevotella	9.1462e-05	0	0
Candidatus_Protochlamydia	3.11253e-06	0	1.86363e-06		Criblamydia	8.23463e-06	0	3.87539e-06		Tannerella	7.37597e-06	0	0
Parachlamydia	9.33758e-06	0	7.4545e-06		Candidatus_Protochlamydia	4.11732e-06	1.66061e-05	1.2918e-06		Chitinophaga	1.18016e-05	0	0
Ktedonosporobacter	2.10096e-05	1.3919e-05	2.42271e-05		Parachlamydia	1.92141e-05	1.20771e-05	6.45898e-06		Ferruginibacter	5.90078e-06	6.21338e-06	0
Thermosporothrix	2.3344e-06	8.69937e-07	9.31813e-07		Waddlia	0	0	1.42098e-05		Flavisolibacter	0	2.48535e-06	0
Tepidiforma	0	8.69937e-07	1.86363e-06		Anaerolinea	0	1.50964e-06	0		Niastella	0.000441083	0.00010687	0.000121597
Chondrocystis	1.55626e-06	0	0		Candidatus_Promineofilum	1.37244e-06	0	0		Panacibacter	3.68798e-05	3.47949e-05	2.11473e-05
Allocoleopsis	1.55626e-06	8.69937e-07	0		Ktedonosporobacter	5.627e-05	8.60497e-05	7.75078e-05		Paraflavitalea	1.03264e-05	0	2.64342e-06
Oscillatoria	1.40064e-05	1.73987e-06	6.52269e-06		Thermosporothrix	1.37244e-05	1.96254e-05	2.58359e-06		Phnomibacter	0	0	3.96513e-06
Anabaena	0	4.1757e-05	0		Crinalium	5.48975e-06	0	0		Pseudobacter	0	2.48535e-06	0
Cylindrospermum	2.17877e-05	9.7433e-05	2.70226e-05		Moorena	0	0	1.2918e-06		Rhodocytophaga	1.47519e-06	1.24268e-06	0
Nostoc	3.03471e-05	4.78466e-05	3.44771e-05		Oscillatoria	6.99944e-05	4.07604e-05	6.45898e-06		Spirosoma	7.37597e-06	2.85815e-05	1.58605e-05
Scytonema	0	1.91386e-05	1.30454e-05		Calothrix	2.74488e-06	3.01929e-06	0		Chryseolinea	5.01566e-05	1.86401e-05	5.55118e-05
Anoxybacillus	2.3344e-06	0	0		Fischerella	0	3.01929e-06	0		Hymenobacter	5.75326e-05	0.000313154	0.000165214
Bacillus	0.00111662	0.000588948	0.00125515		Heteroscytonema	4.11732e-05	0	0		Pontibacter	0	4.9707e-06	0
Caldibacillus	2.3344e-06	0	0		Cylindrospermum	0	1.05675e-05	1.55016e-05		Dyadobacter	0	1.24268e-06	0
Geobacillus	5.44692e-06	0	3.16816e-05		Nostoc	0.000295074	0.00042421	0.00013693		Fibrella	0	6.21338e-06	2.64342e-06
Halobacillus	2.3344e-06	8.69937e-07	0		Scytonema	0	0	2.71277e-05		Runella	1.47519e-06	0	0
Heyndrickxia	5.44692e-06	0	0		Marinithermus	0	1.50964e-06	0		Capnocytophaga	1.62271e-05	8.69873e-06	0
Lentibacillus	0	0	9.31813e-07		Bacillus	0.000170182	0.000147945	0.000162766		Flavobacterium	5.60574e-05	1.61548e-05	3.96513e-05
Lysinibacillus	0	3.47975e-06	0		Cytobacillus	1.09795e-05	4.52893e-06	1.42098e-05		Kordia	7.37597e-06	2.48535e-06	0
Neobacillus	7.78132e-07	0	0		Gracilibacillus	0	1.50964e-06	0		Mariniflexile	0	0	1.32171e-06
Peribacillus	0.000241221	0.000289689	0.00030843		Lederbergia	0	1.50964e-06	0		Chryseobacterium	0.000128342	0.000247293	1.45388e-05
Pradoshia	9.33758e-06	8.69937e-06	1.77044e-05		Lysinibacillus	6.86219e-05	3.62314e-05	5.16718e-05		Haliscomenobacter	0	0	6.60855e-06
Priestia	3.89066e-06	2.08785e-05	2.23635e-05		Metabacillus	2.74488e-06	0	0		Mucilaginibacter	6.93341e-05	2.11255e-05	3.70079e-05
Psychrobacillus	5.44692e-06	3.47975e-06	1.86363e-06		Neobacillus	4.11732e-06	3.01929e-06	5.16718e-06		Pedobacter	8.40861e-05	6.58618e-05	4.89032e-05
Aneurinibacillus	0	1.3919e-05	0		Peribacillus	0.00122147	0.000673301	0.000644606		Rhodocaloribacter	0	0	5.28684e-06
Brevibacillus	0	2.60981e-06	9.41131e-05		Pradoshia	4.3918e-05	5.28375e-05	3.74621e-05		Candidatus_Peribacter	0	2.48535e-06	3.96513e-06
Cohnella	4.66879e-05	3.30576e-05	4.56588e-05		Priestia	8.37188e-05	0.000104165	0.00016535		Candidatus_Saccharimonas	1.47519e-06	0	0
Paenibacillus	0.000810814	0.00110656	0.000856336		Psychrobacillus	7.68566e-05	9.05786e-05	2.32523e-05		Criblamydia	1.47519e-05	1.49121e-05	3.96513e-06
Solibacillus	7.78132e-06	0	0		Sutcliffiella	8.23463e-06	0	0		Candidatus_Protochlamydia	2.95039e-06	0	1.18954e-05
Sporosarcina	7.54788e-05	0	0		Brevibacillus	0	4.52893e-05	0		Parachlamydia	2.21279e-05	3.23096e-05	1.71822e-05
Viridibacillus	1.63408e-05	5.21962e-06	2.14317e-05		Cohnella	3.56834e-05	5.13279e-05	4.77965e-05		Chlorobium	0	0	1.32171e-06
Staphylococcus	7.00319e-05	0.00027403	0		Paenibacillus	0.00190769	0.0011277	0.00183693		Prosthecochloris	1.47519e-06	0	0
Thermoactinomyces	7.78132e-07	0	9.31813e-07		Solibacillus	2.60763e-05	1.35868e-05	2.58359e-06		Anaerolinea	5.90078e-06	7.45606e-06	0
Enterococcus	0	0.000214875	0		Sporosarcina	6.03873e-05	5.28375e-05	4.65047e-05		Candidatus_Promineofilum	2.95039e-06	2.48535e-06	1.32171e-06
Lacticaseibacillus	0	3.47975e-06	0		Viridibacillus	1.23519e-05	1.66061e-05	1.16262e-05		Caldilinea	0	0	1.32171e-06
Lactobacillus	8.48164e-05	1.73987e-06	0		Staphylococcus	0	4.07604e-05	2.58359e-05		Ktedonosporobacter	8.40861e-05	4.10083e-05	7.53374e-05
Ligilactobacillus	3.11253e-06	2.60981e-06	0		Carnobacterium	0	9.05786e-06	3.87539e-06		Thermosporothrix	1.03264e-05	9.94141e-06	1.05737e-05
Limosilactobacillus	3.50159e-05	2.60981e-06	0		Lactobacillus	0	0	9.04257e-06		Thermogemmatispora	1.77023e-05	7.45606e-06	0
Streptococcus	6.14724e-05	7.82944e-06	0		Streptococcus	0	1.20771e-05	2.58359e-06		Tepidiforma	5.90078e-06	0	0
Christensenella	0	8.69937e-06	0		Alkaliphilus	2.74488e-06	4.52893e-06	0		Sphaerobacter	1.47519e-06	0	0
Clostridium	0.000259118	0.000240973	0.000384839		Clostridium	7.8229e-05	6.64243e-05	5.42554e-05		Anthocerotibacter	2.95039e-06	4.9707e-06	0
Geosporobacter	3.11253e-06	0	1.02499e-05		Desulfoscipio	0	0	1.2918e-06		Gloeobacter	0	0	1.32171e-06
Desulfoscipio	0	0	3.72725e-06		Anaerostipes	0	0	2.84195e-05		Allocoleopsis	0	7.45606e-06	1.32171e-06
Eubacterium	0	5.21962e-06	0		Enterocloster	0	1.05675e-05	1.03344e-05		Crinalium	0	2.36108e-05	3.96513e-06
Anaerocolumna	1.55626e-06	8.69937e-07	0		Mediterraneibacter	0	4.52893e-05	0.000135639		Kamptonema	2.50783e-05	0	0
Blautia	4.43535e-05	0	0		Faecalibacterium	0	3.32122e-05	1.2918e-05		Microcoleus	0	2.73389e-05	0
Enterocloster	5.44692e-06	0	0		Candidatus_Formimonas	0	1.50964e-06	0		Planktothrix	0	8.69873e-06	5.28684e-06
Lachnoclostridium	2.3344e-05	3.47975e-06	0		Desulfitobacterium	0	0	2.58359e-06		Moorena	0.000634333	1.11841e-05	3.96513e-06
Lacrimispora	1.55626e-06	0	1.11818e-05		Desulfosporosinus	0	4.52893e-06	0		Oscillatoria	3.8355e-05	0.00634262	0.00303464
Mediterraneibacter	4.1241e-05	2.43582e-05	0		Clostridioides	2.74488e-06	0	0		Phormidium	0	5.46777e-05	0
Ruminiclostridium	9.33758e-06	0	0		Terrisporobacter	0	0	1.2918e-06		Calothrix	1.47519e-06	2.48535e-06	1.18954e-05
Candidatus_Formimonas	0	2.60981e-06	0		Phascolarctobacterium	0	1.50964e-05	0		Anabaena	0	4.2251e-05	0
Dehalobacter	0	4.34969e-06	2.79544e-06		Pelosinus	2.60763e-05	1.50964e-05	3.87539e-06		Nostoc	0	2.48535e-05	0
Desulfitobacterium	1.55626e-06	0	9.31813e-07		Gemmatimonas	0.000231942	0.000354766	0.000312615		Scytonema	0	6.21338e-06	9.25197e-06
Desulfosporosinus	1.55626e-06	3.47975e-06	0		Gemmatirosa	4.11732e-06	6.03857e-06	9.04257e-06		Kovacikia	0	0	2.64342e-06
Peptoclostridium	1.55626e-06	0	0		Nitrospira	0.000897575	0.000726139	0.000372037		Leptolyngbya	0	1.24268e-06	0
Romboutsia	5.44692e-06	0	0		Candidatus_Kuenenia	3.15661e-05	0	0		Pseudanabaena	1.47519e-06	2.48535e-06	1.32171e-06
Flintibacter	1.55626e-06	0	0		Humisphaera	9.60707e-06	4.52893e-06	1.16262e-05		Chamaesiphon	0	3.72803e-06	6.60855e-06
Intestinimonas	3.96847e-05	0	0		Frigoriglobus	0.000340365	0.000366843	0.000359119		Synechococcus	2.95039e-06	0	0
Faecalibaculum	7.78132e-07	6.08956e-06	0		Gemmata	2.74488e-05	2.71736e-05	2.58359e-05		Geovibrio	1.47519e-06	0	0
Turicibacter	1.55626e-06	0	1.86363e-06		Limnoglobus	2.74488e-05	3.17025e-05	3.35867e-05		Deinococcus	2.95039e-06	0	0
Methylomusa	1.55626e-06	0	1.86363e-06		Telmatocola	0	9.05786e-06	1.2918e-05		Aeribacillus	0	0	2.37908e-05
Pelosinus	5.52474e-05	4.1757e-05	4.37952e-05		Tuwongella	1.37244e-06	0	0		Bacillus	0.000321592	0.000251021	0.000422947
Gemmatimonas	0.000190642	8.3514e-05	1.86363e-06		Urbifossiella	4.66629e-05	3.17025e-05	6.58816e-05		Caldibacillus	0	0	1.18954e-05
Gemmatirosa	7.78132e-06	1.56589e-05	3.72725e-06		Aquisphaera	3.15661e-05	4.227e-05	2.32523e-05		Cytobacillus	7.37597e-06	0	1.18954e-05
Leptospirillum	0	8.69937e-07	0		Paludisphaera	0.000129009	8.15208e-05	8.13832e-05		Gracilibacillus	2.95039e-06	1.24268e-06	0
Nitrospira	7.78132e-07	4.00171e-05	9.31813e-07		Singulisphaera	0.0018473	0.00156701	0.00170775		Lysinibacillus	1.62271e-05	2.85815e-05	0
Candidatus_Brocadia	0.000264565	0	0		Tautonia	5.07802e-05	3.92507e-05	5.42554e-05		Metabacillus	7.37597e-06	9.94141e-06	0
Humisphaera	6.22506e-06	6.9595e-06	3.72725e-06		Lacipirellula	0	0	5.16718e-06		Neobacillus	1.32767e-05	0	3.96513e-06
Frigoriglobus	0.000340822	0.000302738	0.000295385		Anatilimnocola	2.74488e-06	1.50964e-06	2.58359e-06		Peribacillus	0.000253733	0.000202556	0.000220725
Gemmata	2.56784e-05	2.43582e-05	3.16816e-05		Pirellula	0	1.50964e-06	0		Pradoshia	8.55612e-05	0.00012551	9.11979e-05
Limnoglobus	1.86752e-05	3.21877e-05	1.95681e-05		Planctomyces	1.37244e-05	1.50964e-05	6.45898e-06		Priestia	0.000159321	0.000101899	6.07986e-05
Telmatocola	7.00319e-06	8.69937e-07	4.65906e-06		Acidithiobacillus	0	0.000123791	2.58359e-06		Psychrobacillus	0.000398302	0.000305698	0.000334392
Tuwongella	7.78132e-07	1.73987e-06	0		Brevundimonas	0.00072053	0	7.10488e-05		Aneurinibacillus	0	3.72803e-06	0
Urbifossiella	4.59098e-05	6.52453e-05	2.60908e-05		Caulobacter	0.000284095	0.000335141	0.000386247		Cohnella	2.06527e-05	2.48535e-05	7.93026e-06
Aquisphaera	4.98004e-05	8.61238e-05	4.84543e-05		Phenylobacterium	0.00032664	0.00012832	0.000295821		Paenibacillus	0.00335459	0.00377028	0.00344041
Paludisphaera	4.35754e-05	0.000123531	7.36132e-05		Terricaulis	0	6.03857e-06	0		Solibacillus	1.18016e-05	7.45606e-06	3.96513e-06
Singulisphaera	0.00125668	0.000981289	0.00121042		Candidatus_Paracaedimonas	0	0	6.45898e-06		Sporosarcina	0.000231605	8.57446e-05	0.000211473
Tautonia	2.9569e-05	5.04564e-05	3.35453e-05		Candidatus_Paracaedibacter	0	1.50964e-06	3.87539e-06		Viridibacillus	5.90078e-06	3.72803e-06	0
Anatilimnocola	2.3344e-06	1.73987e-06	2.79544e-06		Aureimonas	2.74488e-05	3.62314e-05	2.84195e-05		Staphylococcus	7.96605e-05	0.000130481	2.77559e-05
Planctomyces	4.66879e-06	1.65288e-05	0.000229226		Martelella	0	0.000102656	0		Novibacillus	2.95039e-06	0	0
Thalassoglobus	1.55626e-06	3.47975e-06	0		Beijerinckia	3.56834e-05	3.32122e-05	4.77965e-05		Exiguobacterium	7.37597e-06	0	0
Acidithiobacillus	3.89066e-06	0	0		Methylocella	0.000322523	0.000181157	0.000254484		Gemella	7.52349e-05	0	0
Brevundimonas	0	1.47889e-05	0		Methylovirgula	5.48975e-06	7.54822e-06	1.16262e-05		Abiotrophia	2.50783e-05	0	0
Caulobacter	0.000277793	0.000173987	0.000155613		Blastochloris	0	1.66061e-05	0		Carnobacterium	0	3.72803e-06	0
Phenylobacterium	0.000165742	0.000300128	0.000319612		Bosea	0.000325268	0.000326083	0.000516718		Granulicatella	1.18016e-05	0	0
Terricaulis	2.3344e-06	0	0		Afipia	0.067244	0.0756935	0.0332625		Enterococcus	4.72062e-05	0.000202556	0
Candidatus_Paracaedibacter	0	8.69937e-07	3.72725e-06		Bradyrhizobium	0.289723	0.272817	0.33468		Lactobacillus	2.06527e-05	1.11841e-05	7.93026e-06
Aureimonas	2.3344e-06	1.30491e-05	0		Nitrobacter	0.00118441	0.00119413	0.00133184		Ligilactobacillus	1.18016e-05	0	0
Beijerinckia	2.10096e-05	2.17484e-05	2.23635e-05		Rhodopseudomonas	0.000182534	0.000155493	0.000218314		Limosilactobacillus	7.37597e-06	0	0
Methylocella	9.33758e-05	0.000116572	0.000107158		Tardiphaga	0.00170869	0.00133905	0.00142485		Streptococcus	0.000120966	0	0
Methylovirgula	1.55626e-06	2.60981e-06	1.86363e-06		Breoghania	0	6.03857e-06	0		Clostridium	0.000128342	0.000105627	7.2694e-05
Rhodoblastus	7.78132e-06	1.04392e-05	0		Chelatococcus	3.4311e-05	6.3405e-05	3.74621e-05		Coprococcus	1.18016e-05	0	0
Blastochloris	7.00319e-06	7.82944e-06	0		Devosia	8.23463e-06	1.20771e-05	7.6216e-05		Dysosmobacter	2.95039e-06	0	0
Bosea	5.68036e-05	0.000129621	1.86363e-05		Filomicrobium	0	0	1.2918e-06		Faecalibacterium	2.65535e-05	1.36694e-05	3.03993e-05
Afipia	0.0212617	0.0101008	0.0231565		Hyphomicrobium	0.000111168	5.43472e-05	9.04257e-05		Oscillibacter	1.32767e-05	0	0
Bradyrhizobium	0.491215	0.5083	0.491672		Methyloligella	4.11732e-06	0	0		Clostridioides	1.18016e-05	1.24268e-05	0
Nitrobacter	0.000585933	0.000645494	0.000614996		Rhodomicrobium	0.000462512	0.00124998	0		Filifactor	6.49085e-05	0	0
Rhodopseudomonas	0.000127614	9.83029e-05	8.19995e-05		Rhodoplanes	0.000709551	0.000667262	0.000860336		Faecalibaculum	1.18016e-05	1.24268e-06	0
Tardiphaga	0.000329928	0.000401911	0.000430497		Kaistia	1.64693e-05	0	5.16718e-05		Selenomonas	0	0	2.64342e-06
Variibacter	0	1.73987e-06	0		Lichenihabitans	0	7.54822e-06	1.67933e-05		Pelosinus	0.000231605	0.000177703	0.00014671
Brucella	7.78132e-06	0	0		Methylobacterium	0.000385655	0.000268717	0.000275153		Veillonella	0.000538446	0	0
Devosia	1.01157e-05	6.08956e-06	0		Methylorubrum	0.00353677	0.00288493	0.00352014		Fusobacterium	1.77023e-05	0	0
Hyphomicrobium	0.000668415	0.000607216	0.000943926		Microvirga	0.00015783	0.000132849	0.000157599		Leptotrichia	8.85116e-06	0	0
Methyloligella	0	2.60981e-06	0		Methylocystis	6.99944e-05	2.86832e-05	0.000121429		Gemmatimonas	0.000970678	0.000398899	0.000489032
Rhodomicrobium	0.00079992	0.00106306	0.00125236		Methylosinus	0	0	7.75078e-06		Gemmatirosa	1.03264e-05	2.85815e-05	2.77559e-05
Rhodoplanes	0.000699541	0.00151543	0.00232021		Kaustia	0	4.52893e-06	3.87539e-06		Nitrospira	0.00225852	0.00231635	0.00232753
Kaistia	0	0	1.67726e-05		Phreatobacter	1.37244e-05	2.41543e-05	5.038e-05		Humisphaera	7.37597e-06	3.72803e-06	1.32171e-06
Lichenihabitans	3.11253e-06	4.34969e-06	0		Aminobacter	0.000590149	0.000137378	0.000428876		Frigoriglobus	5.16318e-05	0.000121782	8.85545e-05
Methylobacterium	6.84756e-05	9.83029e-05	0.000117408		Mesorhizobium	0.0124055	0.019334	0.0252494		Gemmata	0.000209478	6.46192e-05	0.00011631
Methylorubrum	0.00116798	0.00199477	0.00164651		Phyllobacterium	0.000282722	0.000123791	0.000112386		Limnoglobus	3.8355e-05	5.46777e-05	3.70079e-05
Microvirga	5.13567e-05	2.34883e-05	3.54089e-05		Roseitalea	0	0	6.45898e-06		Telmatocola	5.90078e-06	1.24268e-06	9.25197e-06
Chenggangzhangella	0	4.34969e-06	0		Hartmannibacter	1.09795e-05	0	0		Tuwongella	5.90078e-06	0	0
Methylocystis	9.72665e-05	0.000109612	0.000176113		Reyranella	0.00233452	0	0		Urbifossiella	2.95039e-05	0.000135452	0.000114989
Methylosinus	1.01157e-05	1.30491e-05	7.54768e-05		Agrobacterium	0.000363696	0.000282303	0.000471506		Aquisphaera	1.77023e-05	1.11841e-05	1.58605e-05
Kaustia	1.55626e-06	2.60981e-06	4.65906e-06		Ensifer	4.3918e-05	1.96254e-05	0.000182143		Paludisphaera	0.000346671	0.000152849	0.000113667
Parvibaculum	0	0.000535881	0.000203135		Neorhizobium	8.23463e-06	0	0		Singulisphaera	0.000238981	0.00122652	0.00153186
Phreatobacter	0	4.34969e-06	4.65906e-06		Rhizobium	0.00209571	0.000999384	0.000945595		Tautonia	1.32767e-05	3.97656e-05	4.36164e-05
Aminobacter	0.000103492	0	1.02499e-05		Shinella	0	0.000250601	0.000138222		Lacipirellula	0	5.46777e-05	0
Mesorhizobium	0.00703898	0.00491167	0.00569617		Sinorhizobium	0.000159203	0.000298909	0.000892631		Anatilimnocola	1.47519e-06	0	1.32171e-06
Phyllobacterium	3.65722e-05	5.04564e-05	4.19316e-05		Labrys	0.000285467	0.000123791	8.39667e-05		Pirellula	1.47519e-06	0	0
Reyranella	0.00204026	0.0027142	0		Pseudolabrys	0.00090581	3.47218e-05	0.00286262		Planctomyces	7.81853e-05	1.24268e-06	2.64342e-06
Agrobacterium	3.65722e-05	3.47975e-05	5.4977e-05		Starkeya	0	4.07604e-05	6.45898e-06		Acidithiobacillus	0.000439608	4.9707e-06	0
Ensifer	2.10096e-05	2.08785e-05	7.64086e-05		Xanthobacter	0.000105678	0.000140397	0		Brevundimonas	3.8355e-05	0.000110598	0
Neorhizobium	3.89066e-06	0	5.59088e-06		Nordella	5.48975e-06	2.26447e-05	1.2918e-05		Caulobacter	0.000622532	0.00010687	8.32677e-05
Rhizobium	0.000904968	0.000788163	0.000663451		Pseudorhodoplanes	2.74488e-05	3.01929e-06	4.13375e-05		Phenylobacterium	0	0.000241079	0.000215439
Sinorhizobium	9.10414e-05	0.00027229	0		Paracoccus	0	0	0.000372037		Terricaulis	1.03264e-05	6.95899e-05	0
Stappia	0	2.60981e-06	0		Dinoroseobacter	0	7.54822e-06	0		Beijerinckia	1.32767e-05	5.84058e-05	2.64342e-05
Labrys	1.40064e-05	6.08956e-06	1.77044e-05		Acetobacter	0	7.54822e-06	0		Methylocella	0.000581226	0.00391319	0.000375365
Pseudolabrys	1.7897e-05	2.43582e-05	3.63407e-05		Acidibrevibacterium	0.00034311	0.000226447	0.000184727		Methylovirgula	7.22845e-05	3.60376e-05	1.45388e-05
Starkeya	2.80128e-05	2.69681e-05	4.75224e-05		Acidiphilium	0.0278838	0.0297264	0.0349405		Blastochloris	0	3.35523e-05	0
Xanthobacter	0.000125279	0	0.00021059		Gluconacetobacter	3.01937e-05	0	0		Bosea	0.000315691	0.000843777	0.000150675
Nordella	6.22506e-06	1.21791e-05	1.11818e-05		Lichenicola	8.23463e-06	3.01929e-06	1.80851e-05		Afipia	0.0147578	0.0228851	0.0300187
Pseudorhodoplanes	4.66879e-06	6.08956e-06	8.38631e-06		Roseomonas	0.000190769	0	0		Bradyrhizobium	0.178671	0.174881	0.15054
Maricaulis	0	2.60981e-06	0		Azospirillum	0	0	1.67933e-05		Nitrobacter	0.00160944	0.00194976	0.00112742
Acidibrevibacterium	0.000117498	0.000113092	0.000121136		Skermanella	0.00079327	1.81157e-05	0		Rhodopseudomonas	0.000178498	0.000388958	0.000150675
Acidiphilium	0.000627953	0.00304304	0.00261839		Elioraea	0	0	2.58359e-06		Tardiphaga	0.00314954	0.00195473	0.00168782
Gluconacetobacter	1.47845e-05	0	1.21136e-05		Defluviicoccus	0.000236059	0.000608386	0.00191444		Chelatococcus	6.34333e-05	7.70459e-05	0
Lichenicola	0	2.60981e-06	0		Hypericibacter	0.000226452	0.000107185	0.000191186		Devosia	1.91775e-05	1.24268e-05	0
Roseomonas	0	4.34969e-06	0		Stella	0	1.96254e-05	0		Aquabacter	0	1.36694e-05	0
Skermanella	4.66879e-06	0	2.79544e-06		Novosphingobium	0.000137244	0.000273245	0.000288071		Filomicrobium	0	4.9707e-06	0
Defluviicoccus	0	0.000478466	0		Rhizorhabdus	0.00198455	0.000908805	0.00127113		Hyphomicrobium	0.00287515	0.00269288	0.0012239
Hypericibacter	0.000110495	0.000177467	0.000154681		Sphingobium	0.00201748	0.00012832	0.00209659		Rhodoplanes	0.00264502	0.00358636	0.00230506
Stella	0	0	2.51589e-05		Sphingomonas	0.00392792	0.000618954	0.000351369		Kaistia	2.95039e-05	0.00013918	5.28684e-05
Rickettsia	7.78132e-07	0	0		Sphingopyxis	0	0	0.000192478		Lichenihabitans	0	6.08911e-05	1.71822e-05
Erythrobacter	6.22506e-06	0	0		Polymorphobacter	2.74488e-06	0	2.58359e-06		Methylobacterium	0.000430757	0.000677258	0.000535292
Blastomonas	0	5.21962e-06	0		Bordetella	0.000691709	0.00063405	7.36324e-05		Methylorubrum	0.00190152	0.00219208	0.00136929
Novosphingobium	9.25977e-05	0.000640274	0.000273021		Burkholderia	0.00131342	0.00471613	0.00427326		Microvirga	0.000179974	0.000247293	0.000203543
Rhizorhabdus	8.17039e-05	0.000340146	0.000388566		Caballeronia	0.00255548	0.00219653	0.00279545		Methylocystis	3.68798e-05	0.000126753	6.74072e-05
Sphingobium	0.000349381	0.000290559	1.4909e-05		Cupriavidus	0.0158091	0.0115035	0.00548367		Methylosinus	0	1.49121e-05	3.1721e-05
Sphingomonas	7.39225e-05	0.00013658	0.000314953		Mycoavidus	0.000146851	0.00016908	0.000262235		Kaustia	7.37597e-06	8.69873e-06	0
Sphingopyxis	0.000733778	1.21791e-05	0		Pandoraea	0	5.43472e-05	0		Phreatobacter	8.70364e-05	0.000114326	5.41901e-05
Achromobacter	0.000133061	0	0		Paraburkholderia	0.0314041	0.0295664	0.0313648		Aminobacter	0.000131292	0.000531865	0
Bordetella	0.000361831	0	0.000317748		Ralstonia	0.000904437	0.00122432	0.0006614		Mesorhizobium	0.011033	0.0101452	0.00733549
Burkholderia	0.00344168	0.00189733	0.00160645		Acidovorax	0.00224394	0	6.45898e-06		Phyllobacterium	0.000351096	0.000316882	0.000220725
Caballeronia	0.00319501	0.00280294	0.00243203		Comamonas	8.23463e-06	0	0		Pleomorphomonas	0	8.32593e-05	0
Cupriavidus	0.0165734	0.0176641	0.021017		Hydrogenophaga	4.11732e-06	0	0		Agrobacterium	3.54047e-05	8.07739e-05	0.000204865
Mycoavidus	3.03471e-05	1.82687e-05	1.02499e-05		Polaromonas	5.48975e-05	0.000104165	0.000103344		Ensifer	1.47519e-05	0.000166519	0
Pandoraea	7.78132e-06	2.60981e-06	9.13176e-05		Ramlibacter	5.35251e-05	0.000116243	9.94683e-05		Neorhizobium	0.00181596	2.73389e-05	0.00156226
Paraburkholderia	0.0486986	0.0490766	0.060839		Rhodoferax	1.23519e-05	1.50964e-05	7.75078e-06		Rhizobium	0.00103116	0.00192863	0.000516788
Pararobbsia	6.53631e-05	3.91472e-05	0		Variovorax	0.00479256	0.00550869	0.00479256		Sinorhizobium	0.000286188	0.00042251	0.000364792
Polynucleobacter	0	2.60981e-06	0		Collimonas	0.00154811	0.00113827	0.00222189		Labrys	1.77023e-05	4.10083e-05	7.93026e-06
Ralstonia	0.000357163	0.00179468	0.00158035		Duganella	9.88156e-05	0	9.94683e-05		Pseudolabrys	0.00165369	9.81714e-05	0.00104415
Acidovorax	0	0	0.00058611		Glaciimonas	5.48975e-06	1.96254e-05	1.67933e-05		Starkeya	0.000452885	0.000801526	0.000175787
Alicycliphilus	0.000176636	0	0		Herbaspirillum	4.11732e-06	0.00129075	0		Xanthobacter	0.00046026	0.000582815	0
Delftia	0	0.000519353	8.57268e-05		Herminiimonas	0	0	0.000410791		Nordella	2.80287e-05	6.08911e-05	3.56862e-05
Polaromonas	3.19034e-05	4.1757e-05	2.14317e-05		Janthinobacterium	0	0	1.80851e-05		Pseudorhodoplanes	4.13054e-05	5.71631e-05	1.98256e-05
Ramlibacter	2.3344e-05	0.0001418	1.30454e-05		Massilia	8.37188e-05	0.000143416	0.000120137		Gemmobacter	4.42558e-06	0	0
Rhodoferax	0	8.69937e-06	9.31813e-07		Undibacterium	6.86219e-06	3.01929e-06	7.75078e-06		Paracoccus	2.50783e-05	0	3.96513e-06
Variovorax	0.000797585	0.00152152	0.000970949		Leptothrix	0	4.37797e-05	0		Polymorphum	0	0	6.47638e-05
Verminephrobacter	1.47845e-05	0	0		Methylibium	2.33315e-05	0.000160022	0		Rhodobaca	5.90078e-06	0	0
Collimonas	0.000656743	0.00041061	0.00044727		Mitsuaria	0	2.86832e-05	3.87539e-05		Roseovarius	0	4.2251e-05	0
Duganella	0	4.26269e-05	0		Rhizobacter	9.19534e-05	0	7.36324e-05		Acidibrevibacterium	0	0	0.000220725
Herbaspirillum	0	2.87079e-05	7.4545e-06		Thiomonas	1.78417e-05	0	1.16262e-05		Acidiphilium	0.00621942	0.0218326	0.0160614
Janthinobacterium	3.89066e-06	2.60981e-06	3.72725e-06		Ferrovum	1.37244e-06	3.01929e-06	2.58359e-06		Gluconacetobacter	0	1.36694e-05	0
Massilia	8.09257e-05	8.17741e-05	0.000191953		Chromobacterium	0	0	1.2918e-05		Lichenicola	0	0	7.93026e-06
Mitsuaria	0	9.56931e-06	4.65906e-06		Iodobacter	3.4311e-05	0	9.30093e-05		Roseococcus	7.37597e-06	0	0
Rhizobacter	3.81285e-05	2.87079e-05	1.11818e-05		Pseudogulbenkiania	9.60707e-06	0	1.67933e-05		Azospirillum	2.36031e-05	0	0
Rubrivivax	0	1.3919e-05	7.4545e-06		Crenobacter	0.000155086	0.000279284	0.000120137		Skermanella	0.000594503	0.000699627	3.83296e-05
Sphaerotilus	0	0	8.38631e-06		Ferrigenium	8.23463e-06	0	0		Defluviicoccus	0.000924947	0.00118551	0.000212795
Thiomonas	1.55626e-06	0	5.59088e-06		Nitrosomonas	9.60707e-06	2.1135e-05	3.87539e-05		Hypericibacter	0.000256684	0.000239836	0.000196935
Crenobacter	3.42378e-05	8.26441e-05	1.58408e-05		Denitratisoma	0	6.03857e-06	0		Stella	2.80287e-05	0	2.64342e-05
Candidatus_Nitrotoga	0	8.69937e-07	0		Methyloversatilis	0	3.01929e-06	0		Croceicoccus	0.000579751	0.00111965	0
Ferrigenium	0	0	3.72725e-06		Sulfuritalea	2.74488e-06	0	0		Novosphingobium	0.000551723	2.73389e-05	0.000352896
Nitrosomonas	0	1.13092e-05	0		Sulfuricella	0	3.01929e-06	0		Rhizorhabdus	0.000194726	0.000467246	0.000592126
Nitrosospira	1.08938e-05	3.39276e-05	1.02499e-05		Sulfuriferula	0	1.05675e-05	0		Sphingobium	0.000930847	0.000228652	0.00216232
Thiobacillus	0	0.0045402	0		Sulfurimicrobium	4.11732e-06	0	0		Sphingomonas	0.000814307	0.00149867	0.00042559
Usitatibacter	3.03471e-05	2.60981e-05	2.60908e-05		Thiobacillus	0	0	0.00290654		Sphingopyxis	0.000166697	0.000150364	0.000671428
Thauera	0	4.1757e-05	0		Usitatibacter	7.41117e-05	0.000113223	4.77965e-05		Sphingosinicella	0	0.000140422	0
Casimicrobium	0	0.000187037	0		Dechloromonas	0	0	5.16718e-06		Bordetella	0.00347113	0	0.00389243
Candidatus_Accumulibacter	0	9.56931e-06	0		Fluviibacter	0	3.01929e-05	0		Paralcaligenes	2.95039e-06	0	0
Desulfarculus	0	0	1.21136e-05		Rugosibacter	0	0	2.19605e-05		Pusillimonas_(ex_Stolz_et_al._2005)	7.37597e-06	0	0
Desulfobacterium	0	0	8.38631e-06		Azoarcus	0	5.73665e-05	0		Burkholderia	0.00997379	0.00821409	0.00319986
Desulfovibrio	3.03471e-05	0	0		Thauera	0	0	5.42554e-05		Caballeronia	0.000773002	0.000329309	0.000523397
Pelobacter	0	0.000152239	0		Candidatus_Accumulibacter	2.74488e-05	0	0		Cupriavidus	0.00542281	0.00501917	0.0118108
Citrifermentans	2.3344e-06	0	0		Persicimonas	2.74488e-06	0	0		Lautropia	1.91775e-05	0	4.22947e-05
Geobacter	2.41221e-05	0.000128751	8.85222e-05		Desulfatibacillum	0.000264881	0	0		Mycoavidus	0	0	3.96513e-06
Geomonas	6.22506e-06	5.21962e-06	0		Desulfoluna	0	1.50964e-06	0		Pandoraea	0	0.000236108	0
Syntrophotalea	0	0	6.52269e-06		Desulfosudis	1.37244e-06	0	0		Paraburkholderia	0.0121748	0.017093	0.00875368
Anaeromyxobacter	0.000496448	0.000378423	0.000304703		Desulfovibrio	0	0	3.87539e-06		Ralstonia	0.000225705	0.00261956	0.0056318
Archangium	9.10414e-05	0.000128751	0.000114613		Oceanidesulfovibrio	0	1.50964e-06	0		Acidovorax	0	1.61548e-05	2.37908e-05
Melittangium	0	8.69937e-06	0		Pelobacter	0.000113912	0.000504221	9.81765e-05		Comamonas	0.0020579	0.00429717	0.00775183
Stigmatella	2.64565e-05	6.26355e-05	5.31133e-05		Citrifermentans	5.48975e-06	0	0		Delftia	0	7.08325e-05	0
Haliangium	2.3344e-06	8.69937e-07	0		Geobacter	4.11732e-06	1.20771e-05	3.87539e-06		Hydrogenophaga	0.00187645	7.45606e-06	0.00124505
Labilithrix	4.04629e-05	3.56674e-05	5.59088e-05		Geomonas	4.11732e-06	1.50964e-05	0		Hylemonella	0	0	1.45388e-05
Corallococcus	3.73503e-05	9.48232e-05	3.72725e-05		Anaeromyxobacter	1.78417e-05	4.52893e-06	0		Polaromonas	0.00113147	0.000647434	0.000662176
Myxococcus	3.42378e-05	3.82772e-05	3.35453e-05		Archangium	6.99944e-05	0.000113223	7.23406e-05		Ramlibacter	6.78589e-05	0.000267175	0.000133493
Pyxidicoccus	3.11253e-06	0	0		Cystobacter	0	1.20771e-05	0		Rhodoferax	0.000464686	0.000177703	3.30427e-05
Aetherobacter	6.22506e-06	0	0		Stigmatella	3.29385e-05	0	4.00457e-05		Variovorax	0.023938	0.017595	0.0195639
Chondromyces	0	0	1.77044e-05		Haliangium	0	0	1.2918e-06		Verminephrobacter	3.09791e-05	6.21338e-06	0
Jahnella	0	0	9.31813e-07		Labilithrix	5.48975e-05	4.52893e-05	5.81308e-05		Collimonas	0.000507467	0.000472217	0.000229977
Sorangium	0.000219433	0.000291429	0.000166794		Corallococcus	2.1959e-05	0	0		Duganella	0.00049714	0.000141665	0.000103093
Sandaracinus	6.22506e-06	1.73987e-06	1.86363e-06		Myxococcus	7.68566e-05	8.60497e-05	0.000117553		Glaciimonas	0	0	6.21203e-05
Vulgatibacter	0	1.73987e-06	0		Pyxidicoccus	0	9.05786e-06	5.16718e-06		Herbaspirillum	6.34333e-05	4.5979e-05	0
Minicystis	0.000195311	0.000113962	0.000174249		Chondromyces	6.86219e-06	0	0		Janthinobacterium	0.000169647	5.71631e-05	0.000358183
Syntrophus	7.78132e-07	0	0		Polyangium	0.00016881	0	0.000317782		Massilia	0.000709568	0.000207527	0.000381974
Helicobacter	1.55626e-06	0	0		Sorangium	0.000306054	0.000374392	0.0002519		Noviherbaspirillum	0	2.98242e-05	0
Aeromonas	0	1.73987e-06	0		Minicystis	0.000181162	0.000218898	0.000134347		Undibacterium	0.000147519	2.23682e-05	2.90776e-05
Aliidiomarina	0	0	0.000398816		Campylobacter	0	0	1.2918e-06		Leptothrix	0	0	6.47638e-05
Cronobacter	0	0	3.72725e-06		Acidiferrobacter	0	3.01929e-06	0		Methylibium	0	0.00031564	0.000297385
Escherichia	0.000164186	0.00716132	0		Aeromonas	4.3918e-05	3.01929e-06	0		Mitsuaria	0	6.58618e-05	1.98256e-05
Morganella	0	0	1.58408e-05		Oceanisphaera	0	0	1.2918e-06		Rhizobacter	0.000151945	4.72217e-05	0.000114989
Candidatus_Fukatsuia	0	0	4.65906e-06		Colwellia	0	1.50964e-06	0		Rubrivivax	3.68798e-05	0	0
Rahnella	1.32282e-05	3.47975e-06	0		Pseudoalteromonas	4.11732e-06	0	0		Sphaerotilus	0	3.97656e-05	0
Serratia	5.44692e-06	0	0		Shewanella	0	1.50964e-06	7.75078e-06		Thiomonas	3.54047e-05	3.72803e-05	3.30427e-05
Aquicella	1.55626e-06	0	0		Escherichia	0	0.00791657	0		Ferrovum	4.42558e-06	0	0
Rickettsiella	2.3344e-06	2.60981e-06	9.31813e-07		Pantoea	0	2.26447e-05	0		Pseudogulbenkiania	1.47519e-05	3.47949e-05	1.71822e-05
Legionella	1.1672e-05	7.82944e-06	1.30454e-05		Dickeya	0	0	2.58359e-06		Crenobacter	0.000556148	0.000453577	0.000483746
Tatlockia	1.55626e-06	0	0		Candidatus_Fukatsuia	0	9.05786e-06	0		Eikenella	2.36031e-05	0	0
Candidatus_Methylospira	0	1.73987e-06	0		Rahnella	0	1.96254e-05	1.93769e-05		Neisseria	2.65535e-05	0	0
Methylomicrobium	4.66879e-06	5.21962e-06	4.65906e-06		Serratia	1.50968e-05	0	1.55016e-05		Candidatus_Nitrotoga	1.03264e-05	2.23682e-05	7.93026e-06
Acinetobacter	2.02314e-05	1.30491e-05	0		Yersinia	6.86219e-06	0	0		Ferrigenium	2.36031e-05	3.47949e-05	4.62598e-05
Solimonas	0	4.34969e-06	0		Aquicella	0	3.01929e-06	1.2918e-06		Sideroxydans	4.42558e-06	1.24268e-06	6.60855e-06
Steroidobacter	0	4.34969e-05	0		Coxiella	0	3.01929e-06	0		Methyloradius	0	3.72803e-06	0
Halomonas	5.44692e-06	2.60981e-06	0		Rickettsiella	2.74488e-06	0	5.16718e-06		Methylotenera	4.72062e-05	3.23096e-05	2.24691e-05
Pistricoccus	0	8.69937e-07	0		Legionella	3.29385e-05	2.56639e-05	1.67933e-05		Nitrosomonas	0.000131292	0.000173975	8.72328e-05
Actinobacillus	0	2.08785e-05	0		Acinetobacter	7.41117e-05	0	5.16718e-06		Nitrosospira	1.91775e-05	0.000454819	0.000853824
Azotobacter	1.7897e-05	1.73987e-05	0.000101568		Aquirhabdus	6.86219e-06	7.54822e-06	1.2918e-06		Sulfuriferula	1.77023e-05	0	2.37908e-05
Pseudomonas	0.00503062	0.00334056	0.00895472		Moraxella	5.48975e-06	4.52893e-06	0		Sulfurimicrobium	4.42558e-06	0	1.05737e-05
Dyella	0.000150958	0.000212265	8.01359e-05		Alcanivorax	0	1.05675e-05	0		Thiobacillus	0.0157079	0	0.000196935
Rhodanobacter	3.73503e-05	0	0		Halomonas	1.37244e-06	6.03857e-06	0		Usitatibacter	0.00018735	0.000103142	0.000157283
Lysobacter	4.98004e-05	5.48061e-05	5.77724e-05		Pasteurella	7.54841e-05	6.64243e-05	0		Dechloromonas	0.000169647	0	7.93026e-06
Pseudolysobacter	0	2.60981e-06	4.65906e-06		Azotobacter	0	0	5.16718e-06		Rugosibacter	0.000115065	0.000132966	9.38414e-05
Xanthomonas	7.23663e-05	0	0		Pseudomonas	0.00682239	0.00755426	0.00753505		Azoarcus	0	1.36694e-05	3.1721e-05
Bacteriovorax	0	0	9.31813e-07		Thaumasiovibrio	0	3.01929e-06	0		Nitrogeniibacter	5.90078e-06	0	0
Leptospira	2.3344e-06	1.73987e-06	1.86363e-06		Vibrio	0	1.50964e-06	0		Thauera	9.8838e-05	0	0
Lacunisphaera	7.00319e-06	4.34969e-06	0		Ahniella	1.37244e-06	0	1.2918e-06		Casimicrobium	0.000452885	0	0
Oleiharenicola	0	4.34969e-06	0		Dyella	3.70558e-05	8.15208e-05	4.26293e-05		Candidatus_Accumulibacter	0	1.73975e-05	5.68335e-05
Opitutus	0.000111273	0.000100043	9.69085e-05		Luteibacter	0.000111168	0.000267207	0.00023769		Desulfatibacillum	0.000445509	0	0.00025509
Chthoniobacter	4.74661e-05	0	5.9636e-05		Rhodanobacter	0.000310171	0.00093296	8.39667e-05		Desulfoluna	0	0	1.32171e-06
Akkermansia	0	9.56931e-06	0		Arenimonas	0	1.96254e-05	0		Desulfolutivibrio	0	0	1.32171e-06
Pedosphaera	7.78132e-06	1.47889e-05	1.95681e-05		Lysobacter	4.11732e-05	0	2.58359e-05		Pelobacter	0.000694816	0.00195224	0
Luteolibacter	7.78132e-07	0	1.86363e-06		Pseudolysobacter	0	1.50964e-06	0		Citrifermentans	0	1.24268e-05	0
Roseimicrobium	0	0	9.31813e-07		Stenotrophomonas	5.90149e-05	0.000232485	0.00196482		Geobacter	5.90078e-05	3.60376e-05	5.94769e-05
Verrucomicrobium	0	0	1.86363e-06		Thermomonas	0	0	5.16718e-06		Geomonas	0	6.21338e-06	0
unclassified	0.297436	0.284871	0.272881		Xanthomonas	0.000491333	0.00025211	0.000197645		Anaeromyxobacter	8.26109e-05	7.33179e-05	5.81552e-05
					Leptospira	2.74488e-06	1.50964e-06	0		Archangium	0.000126867	0.000183916	0.000199578
					Lacunisphaera	1.23519e-05	6.03857e-06	1.03344e-05		Cystobacter	1.32767e-05	8.69873e-06	1.98256e-05
					Nibricoccus	1.37244e-06	0	0		Stigmatella	0.000165222	0.000248535	0.000191648
					Opitutus	0.000373303	0.000288342	0.000219605		Haliangium	1.47519e-05	4.9707e-06	0.00073487
					Chthoniobacter	0	0.00038194	7.36324e-05		Labilithrix	7.52349e-05	5.34351e-05	5.41901e-05
					Akkermansia	0	4.52893e-06	0		Corallococcus	9.1462e-05	2.11255e-05	0.000178431
					Pedosphaera	2.05866e-05	2.41543e-05	2.97113e-05		Myxococcus	8.70364e-05	0.000219954	0.00021676
					Luteolibacter	0	1.50964e-06	0		Pyxidicoccus	0	4.47363e-05	0.000118954
					Roseimicrobium	0	0	1.2918e-06		Aetherobacter	0	2.11255e-05	9.25197e-06
					Verrucomicrobium	1.37244e-06	1.50964e-06	0		Chondromyces	0	9.94141e-06	2.64342e-06
					unclassified	0.449721	0.470588	0.434085		Polyangium	0	0	0.00021676
										Sorangium	0.000625482	0.000678501	0.000351575
										Sandaracinus	4.42558e-06	4.9707e-06	2.64342e-06
										Minicystis	0.000132767	0.000181431	0.000158605
										Arcobacter	0	0.00327569	0
										Campylobacter	8.85116e-06	0	0
										Acidiferrobacter	0	3.72803e-06	1.32171e-06
										Aeromonas	2.95039e-06	0	0
										Shewanella	1.47519e-05	2.36108e-05	0
										Allochromatium	0	4.9707e-06	0
										Thiodictyon	4.42558e-06	0	0
										Acidihalobacter	1.91775e-05	0	0
										Spiribacter	0	1.24268e-06	0
										Citrobacter	0	0	0.000215439
										Escherichia	0.000634333	0	0
										Klebsiella	0.000854137	0.000458547	0
										Plesiomonas	1.03264e-05	0	0
										Salmonella	0.00246947	0	0
										Pantoea	0	4.84644e-05	6.60855e-06
										Yersinia	7.81853e-05	0	0
										Aquicella	0	3.72803e-06	0
										Rickettsiella	1.47519e-06	4.9707e-06	0
										Legionella	8.85116e-06	1.49121e-05	6.60855e-06
										Acinetobacter	0	5.09497e-05	0
										Aquirhabdus	0	3.72803e-06	0
										Moraxella	7.37597e-06	0	0
										Solimonas	1.47519e-05	4.9707e-06	0
										Steroidobacter	0	0	0.000125562
										Alcanivorax	1.91775e-05	8.69873e-05	0
										Halomonas	1.03264e-05	6.21338e-06	1.71822e-05
										Zymobacter	0	0	1.85039e-05
										Aggregatibacter	1.03264e-05	0	0
										Pasteurella	0.000225705	0	0
										Pseudomonas	0.0091639	0.00290041	0.00418321
										Vibrio	0	0	9.25197e-06
										Dyella	0	1.49121e-05	1.45388e-05
										Luteibacter	1.03264e-05	0	1.45388e-05
										Arenimonas	1.18016e-05	0	0
										Lysobacter	4.13054e-05	0	0.000318532
										Pseudolysobacter	2.95039e-06	0	2.64342e-06
										Stenotrophomonas	0.000122441	0	0
										Xanthomonas	0.00061073	0.000461033	0.000159927
										Xylella	0	9.1958e-05	0
										Candidatus_Pseudothioglobus	5.90078e-06	0	0
										Bacteriovorax	2.95039e-06	0	0
										Bdellovibrio	0.000147519	0.000177703	3.96513e-06
										Leptospira	4.42558e-06	6.21338e-06	9.25197e-06
										Treponema	1.47519e-06	0	0
										Lacunisphaera	1.32767e-05	7.45606e-06	1.98256e-05
										Nibricoccus	0	2.48535e-06	1.32171e-06
										Oleiharenicola	7.37597e-06	0	2.64342e-06
										Opitutus	0.000262585	0.00028333	0.000191648
										Akkermansia	6.34333e-05	9.94141e-06	1.98256e-05
										Pedosphaera	5.90078e-06	2.48535e-06	1.18954e-05
										Luteolibacter	1.47519e-06	0	0
										Candidatus_Methylomirabilis	1.47519e-06	0	1.32171e-06
										unclassified	0.599876	0.586477	0.612205

## Sheet: Table S9
Table S9 Relative abundance of 585 bacterial genera identified in the rhizosphere microbial community of Astragalus forrestii (AF), A. ernestii (AE) and A. acaulis (AA)
Name	AA01	AA02	AA03	AE01	AE02	AE03	AF01	AF02	AF03	taxonomy
Acidisarcina	0.000144106	0.000181157	0.000155016	3.98302e-05	0.000121782	4.75815e-05	0.000102713	0.000104392	0.000132317	k__Bacteria;p__Acidobacteria;c__Acidobacteriia;o__Acidobacteriales;f__Acidobacteriaceae;g__Acidisarcina
Acidobacterium	0.000542113	0.00059329	0.000541263	0.000196201	0.000217468	0.000167857	0.000512011	0.000406261	0.00046777	k__Bacteria;p__Acidobacteria;c__Acidobacteriia;o__Acidobacteriales;f__Acidobacteriaceae;g__Acidobacterium
Candidatus_Koribacter	0.000942865	0.000783505	0.00120654	0.000476488	1.86401e-05	1.71822e-05	0.000532242	0.00068899	0.000465906	k__Bacteria;p__Acidobacteria;c__Acidobacteriia;o__Acidobacteriales;f__Acidobacteriaceae;g__Candidatus_Koribacter
Edaphobacter	0.000104305	9.66172e-05	9.17175e-05	2.36031e-05	1.61548e-05	1.71822e-05	4.27973e-05	3.56674e-05	3.63407e-05	k__Bacteria;p__Acidobacteria;c__Acidobacteriia;o__Acidobacteriales;f__Acidobacteriaceae;g__Edaphobacter
Granulicella	0.00023057	0.00029589	0.000232523	4.42558e-05	0.000118054	4.75815e-05	0.000185974	0.000167028	0.000192885	k__Bacteria;p__Acidobacteria;c__Acidobacteriia;o__Acidobacteriales;f__Acidobacteriaceae;g__Granulicella
Terriglobus	0.000201748	0.000208331	0.000173101	3.39295e-05	7.70459e-05	7.00506e-05	8.55945e-05	6.9595e-05	8.66586e-05	k__Bacteria;p__Acidobacteria;c__Acidobacteriia;o__Acidobacteriales;f__Acidobacteriaceae;g__Terriglobus
Paludibaculum	2.74488e-05	2.41543e-05	1.2918e-05	2.36031e-05	1.11841e-05	2.51125e-05	1.01157e-05	9.56931e-06	1.39772e-05	k__Bacteria;p__Acidobacteria;c__Acidobacteriia;o__Bryobacterales;f__Bryobacteraceae;g__Paludibaculum
Candidatus_Solibacter	0.00220414	0.00154437	0.00174909	0.000520743	0.000167761	0.000214117	0.00181149	0.00244017	0.00393598	k__Bacteria;p__Acidobacteria;c__Acidobacteriia;o__Bryobacterales;f__Solibacteraceae;g__Candidatus_Solibacter
Chloracidobacterium	0	0	0	0	0	0	0	1.73987e-06	0	k__Bacteria;p__Acidobacteria;c__Blastocatellia;unclassified;unclassified;g__Chloracidobacterium
Luteitalea	5.627e-05	3.77411e-05	4.00457e-05	0.000112115	9.56861e-05	0.00010045	2.10096e-05	3.74073e-05	3.35453e-05	k__Bacteria;p__Acidobacteria;c__Vicinamibacteria;unclassified;f__Vicinamibacteraceae;g__Luteitalea
Acidimicrobium	0.000454277	0.000406094	0.000759576	0.000786278	0.000559204	0	0	0	9.31813e-07	k__Bacteria;p__Actinobacteria;c__Acidimicrobiia;o__Acidimicrobiales;f__Acidimicrobiaceae;g__Acidimicrobium
Actinomarinicola	0	4.52893e-05	0	1.77023e-05	4.10083e-05	1.71822e-05	3.26815e-05	1.30491e-05	9.31813e-06	k__Bacteria;p__Actinobacteria;c__Acidimicrobiia;o__Acidimicrobiales;f__Iamiaceae;g__Actinomarinicola
Aquihabitans	3.84283e-05	4.52893e-06	1.55016e-05	3.68798e-05	7.20752e-05	6.87289e-05	0	1.91386e-05	1.86363e-06	k__Bacteria;p__Actinobacteria;c__Acidimicrobiia;o__Acidimicrobiales;f__Iamiaceae;g__Aquihabitans
Iamia	1.37244e-05	0	2.58359e-05	2.95039e-05	2.11255e-05	1.85039e-05	0	6.9595e-06	1.02499e-05	k__Bacteria;p__Actinobacteria;c__Acidimicrobiia;o__Acidimicrobiales;f__Iamiaceae;g__Iamia
Ilumatobacter	1.37244e-06	0	6.45898e-06	5.90078e-06	0	0	0	0	9.31813e-07	k__Bacteria;p__Actinobacteria;c__Acidimicrobiia;o__Acidimicrobiales;f__Ilumatobacteraceae;g__Ilumatobacter
Acidothermus	0	0	0	0	0	2.64342e-06	0	0	0	k__Bacteria;p__Actinobacteria;c__Actinomycetia;o__Acidothermales;f__Acidothermaceae;g__Acidothermus
Actinomyces	0	0	1.03344e-05	0.000640234	0	0	0	0	0	k__Bacteria;p__Actinobacteria;c__Actinomycetia;o__Actinomycetales;f__Actinomycetaceae;g__Actinomyces
Pauljensenia	0	0	0	0.000349621	0	0	0	0	0	k__Bacteria;p__Actinobacteria;c__Actinomycetia;o__Actinomycetales;f__Actinomycetaceae;g__Pauljensenia
Schaalia	0	0	0	0.000284712	0	0	0	0	0	k__Bacteria;p__Actinobacteria;c__Actinomycetia;o__Actinomycetales;f__Actinomycetaceae;g__Schaalia
Bifidobacterium	0	0	6.07144e-05	0.000839385	0.000249778	3.70079e-05	0.000280128	4.34969e-05	0	k__Bacteria;p__Actinobacteria;c__Actinomycetia;o__Bifidobacteriales;f__Bifidobacteriaceae;g__Bifidobacterium
Catenulispora	0.00544584	0.000801621	0.00256938	0.000103264	4.47363e-05	0.00201429	0.00205894	0.00154327	0.00124397	k__Bacteria;p__Actinobacteria;c__Actinomycetia;o__Catenulisporales;f__Catenulisporaceae;g__Catenulispora
Corynebacterium	0	0	0.000232523	0	0.000115569	0.000113667	0.000213208	0	0	k__Bacteria;p__Actinobacteria;c__Actinomycetia;o__Corynebacteriales;f__Corynebacteriaceae;g__Corynebacterium
Dietzia	0	4.227e-05	0	7.81853e-05	0	6.47638e-05	0	0	0	k__Bacteria;p__Actinobacteria;c__Actinomycetia;o__Corynebacteriales;f__Dietziaceae;g__Dietzia
Gordonia	0	0	0	0	0	0	4.59098e-05	0	0	k__Bacteria;p__Actinobacteria;c__Actinomycetia;o__Corynebacteriales;f__Gordoniaceae;g__Gordonia
Hoyosella	0	0	0	0	7.45606e-06	6.60855e-06	0	0	0	k__Bacteria;p__Actinobacteria;c__Actinomycetia;o__Corynebacteriales;f__Mycobacteriaceae;g__Hoyosella
Mycobacterium	0.003416	0.000800111	0.00350335	0.000972153	0.00131724	0.0020698	0.0534989	0.0452707	0.0572357	k__Bacteria;p__Actinobacteria;c__Actinomycetia;o__Corynebacteriales;f__Mycobacteriaceae;g__Mycobacterium
Mycobacteroides	0.000304681	6.7934e-05	0	0.000197676	0	0	0.000100379	2.34883e-05	0	k__Bacteria;p__Actinobacteria;c__Actinomycetia;o__Corynebacteriales;f__Mycobacteriaceae;g__Mycobacteroides
Mycolicibacter	4.52905e-05	1.20771e-05	3.61703e-05	0.00037765	1.86401e-05	0	0.00049567	0.000990859	0.00172385	k__Bacteria;p__Actinobacteria;c__Actinomycetia;o__Corynebacteriales;f__Mycobacteriaceae;g__Mycolicibacter
Mycolicibacterium	0.0026392	0.00332574	0.00146102	0.00158288	0.0033254	0.00222444	0.00598695	0.00640709	0.00711346	k__Bacteria;p__Actinobacteria;c__Actinomycetia;o__Corynebacteriales;f__Mycobacteriaceae;g__Mycolicibacterium
Nocardia	0.000179789	8.00111e-05	5.038e-05	0.000287663	0.000415054	0.000466563	0.000393735	0.00056024	0.000306566	k__Bacteria;p__Actinobacteria;c__Actinomycetia;o__Corynebacteriales;f__Nocardiaceae;g__Nocardia
Rhodococcus	0.0018473	0.00261772	0.0016225	0.00159321	0.00196219	0.00235529	0.000841161	0.00134753	0.000826518	k__Bacteria;p__Actinobacteria;c__Actinomycetia;o__Corynebacteriales;f__Nocardiaceae;g__Rhodococcus
Tsukamurella	0	8.15208e-05	0.000107219	0	9.07153e-05	0	0	0	0	k__Bacteria;p__Actinobacteria;c__Actinomycetia;o__Corynebacteriales;f__Tsukamurellaceae;g__Tsukamurella
Frankia	0.00222198	0.00150813	0.00483132	0.00372634	0.00337511	0.00564238	0.00205582	0.00216614	0.00133342	k__Bacteria;p__Actinobacteria;c__Actinomycetia;o__Frankiales;f__Frankiaceae;g__Frankia
Blastococcus	4.66629e-05	6.94436e-05	1.80851e-05	2.65535e-05	0.000241079	0.000211473	3.34597e-05	6.35054e-05	1.77044e-05	k__Bacteria;p__Actinobacteria;c__Actinomycetia;o__Geodermatophilales;f__Geodermatophilaceae;g__Blastococcus
Geodermatophilus	0.000104305	3.77411e-05	0.000102052	8.99868e-05	0.000116812	0.000181074	3.57941e-05	1.30491e-05	0	k__Bacteria;p__Actinobacteria;c__Actinomycetia;o__Geodermatophilales;f__Geodermatophilaceae;g__Geodermatophilus
Modestobacter	0.000209983	0.000237014	0.000169225	6.78589e-05	0.000309426	0.000496963	0	7.82944e-05	4.19316e-05	k__Bacteria;p__Actinobacteria;c__Actinomycetia;o__Geodermatophilales;f__Geodermatophilaceae;g__Modestobacter
Jatrophihabitans	0.000186652	1.96254e-05	1.93769e-05	5.75326e-05	5.09497e-05	0.00010838	0	0	2.60908e-05	k__Bacteria;p__Actinobacteria;c__Actinomycetia;o__Jatrophihabitantales;f__Jatrophihabitantaceae;g__Jatrophihabitans
Jiangella	0	1.35868e-05	2.84195e-05	0	3.8523e-05	0	4.82442e-05	0	0	k__Bacteria;p__Actinobacteria;c__Actinomycetia;o__Jiangellales;f__Jiangellaceae;g__Jiangella
Kineococcus	0.000149596	0	0	0	0	0	0	0	0	k__Bacteria;p__Actinobacteria;c__Actinomycetia;o__Kineosporiales;f__Kineosporiaceae;g__Kineococcus
Beutenbergia	0	7.54822e-06	0	0	0	0	0	0	0	k__Bacteria;p__Actinobacteria;c__Actinomycetia;o__Micrococcales;f__Beutenbergiaceae;g__Beutenbergia
Georgenia	1.37244e-05	0	0	2.50783e-05	1.11841e-05	0	0	0	0	k__Bacteria;p__Actinobacteria;c__Actinomycetia;o__Micrococcales;f__Bogoriellaceae;g__Georgenia
Brevibacterium	0	0	0	0	0.00091461	0	0	0	0	k__Bacteria;p__Actinobacteria;c__Actinomycetia;o__Micrococcales;f__Brevibacteriaceae;g__Brevibacterium
Cellulomonas	5.48975e-05	5.73665e-05	0	5.75326e-05	3.97656e-05	0	9.33758e-06	0	0	k__Bacteria;p__Actinobacteria;c__Actinomycetia;o__Micrococcales;f__Cellulomonadaceae;g__Cellulomonas
Luteipulveratus	0	0	0	0	0	7.93026e-06	0	0	0	k__Bacteria;p__Actinobacteria;c__Actinomycetia;o__Micrococcales;f__Dermacoccaceae;g__Luteipulveratus
Austwickia	0	1.35868e-05	0	0	0	0	0	0	0	k__Bacteria;p__Actinobacteria;c__Actinomycetia;o__Micrococcales;f__Dermatophilaceae;g__Austwickia
Arsenicicoccus	0	0	0	0	0	7.2694e-05	0	0	0	k__Bacteria;p__Actinobacteria;c__Actinomycetia;o__Micrococcales;f__Intrasporangiaceae;g__Arsenicicoccus
Intrasporangium	0	0	0	7.37597e-06	1.36694e-05	2.37908e-05	0	0	0	k__Bacteria;p__Actinobacteria;c__Actinomycetia;o__Micrococcales;f__Intrasporangiaceae;g__Intrasporangium
Pedococcus	3.98007e-05	1.66061e-05	2.84195e-05	0.000174073	0.000216226	0.000264342	3.81285e-05	4.08871e-05	3.72725e-05	k__Bacteria;p__Actinobacteria;c__Actinomycetia;o__Micrococcales;f__Intrasporangiaceae;g__Pedococcus
Tetrasphaera	0.000245667	0.000166061	0.00016535	0.000256684	0.000338008	0.000182396	0.00152203	0.00224444	0.0011862	k__Bacteria;p__Actinobacteria;c__Actinomycetia;o__Micrococcales;f__Intrasporangiaceae;g__Tetrasphaera
Agromyces	0	0	0	0	0	2.37908e-05	0	0	0	k__Bacteria;p__Actinobacteria;c__Actinomycetia;o__Micrococcales;f__Microbacteriaceae;g__Agromyces
Clavibacter	0	0	0	0	3.47949e-05	0	0	0	0	k__Bacteria;p__Actinobacteria;c__Actinomycetia;o__Micrococcales;f__Microbacteriaceae;g__Clavibacter
Cryobacterium	0	0	4.26293e-05	0	0.000105627	0	0	0	0	k__Bacteria;p__Actinobacteria;c__Actinomycetia;o__Micrococcales;f__Microbacteriaceae;g__Cryobacterium
Frondihabitans	0	0	0	0	1.49121e-05	0	2.49002e-05	0	8.38631e-05	k__Bacteria;p__Actinobacteria;c__Actinomycetia;o__Micrococcales;f__Microbacteriaceae;g__Frondihabitans
Glaciihabitans	0	0	0	0	0	0	0	0	5.77724e-05	k__Bacteria;p__Actinobacteria;c__Actinomycetia;o__Micrococcales;f__Microbacteriaceae;g__Glaciihabitans
Humibacter	0	0.000314006	0	0	0	0	0	0	0	k__Bacteria;p__Actinobacteria;c__Actinomycetia;o__Micrococcales;f__Microbacteriaceae;g__Humibacter
Leifsonia	0.000186652	0	8.65503e-05	4.42558e-05	0	2.24691e-05	0.000216321	0.000122661	0.000214317	k__Bacteria;p__Actinobacteria;c__Actinomycetia;o__Micrococcales;f__Microbacteriaceae;g__Leifsonia
Microbacterium	0.000249784	0	0.00023769	0.000210953	1.73975e-05	5.0225e-05	7.62569e-05	0	0	k__Bacteria;p__Actinobacteria;c__Actinomycetia;o__Micrococcales;f__Microbacteriaceae;g__Microbacterium
Protaetiibacter	0	0	0	0	2.60962e-05	0	0	0	0	k__Bacteria;p__Actinobacteria;c__Actinomycetia;o__Micrococcales;f__Microbacteriaceae;g__Protaetiibacter
Rathayibacter	0	0	0	7.96605e-05	8.32593e-05	7.2694e-05	0	0.000167898	0	k__Bacteria;p__Actinobacteria;c__Actinomycetia;o__Micrococcales;f__Microbacteriaceae;g__Rathayibacter
Salinibacterium	0	0	4.00457e-05	2.50783e-05	2.11255e-05	1.85039e-05	0	0	0	k__Bacteria;p__Actinobacteria;c__Actinomycetia;o__Micrococcales;f__Microbacteriaceae;g__Salinibacterium
Arthrobacter	0.00408163	0.00436438	0.00338709	0.0125554	0.00964441	0.0159966	0.00134617	0.00183035	0.00124304	k__Bacteria;p__Actinobacteria;c__Actinomycetia;o__Micrococcales;f__Micrococcaceae;g__Arthrobacter
Kocuria	0	0	0	0	0	7.13723e-05	3.42378e-05	0	0	k__Bacteria;p__Actinobacteria;c__Actinomycetia;o__Micrococcales;f__Micrococcaceae;g__Kocuria
Micrococcus	0	0	0	0	0.000212498	0.000113667	0	4.34969e-05	0	k__Bacteria;p__Actinobacteria;c__Actinomycetia;o__Micrococcales;f__Micrococcaceae;g__Micrococcus
Neomicrococcus	0	0	0	6.34333e-05	0.000141665	5.94769e-05	0	0	1.4909e-05	k__Bacteria;p__Actinobacteria;c__Actinomycetia;o__Micrococcales;f__Micrococcaceae;g__Neomicrococcus
Paenarthrobacter	0.000134499	0	0.000321657	0.00525612	0.00687821	0.00538464	0	0	0.000300976	k__Bacteria;p__Actinobacteria;c__Actinomycetia;o__Micrococcales;f__Micrococcaceae;g__Paenarthrobacter
Pseudarthrobacter	2.74488e-05	3.77411e-05	5.81308e-05	0.00406416	0.003605	0.00438808	6.76975e-05	6.69852e-05	1.67726e-05	k__Bacteria;p__Actinobacteria;c__Actinomycetia;o__Micrococcales;f__Micrococcaceae;g__Pseudarthrobacter
Sinomonas	0	2.41543e-05	0	0	0	0	0	0	0	k__Bacteria;p__Actinobacteria;c__Actinomycetia;o__Micrococcales;f__Micrococcaceae;g__Sinomonas
Ornithinimicrobium	0	0	1.42098e-05	0	9.94141e-06	0	0	0	0	k__Bacteria;p__Actinobacteria;c__Actinomycetia;o__Micrococcales;f__Ornithinimicrobiaceae;g__Ornithinimicrobium
Cellulosimicrobium	0	0	0	0	0	0	0	3.13177e-05	4.4727e-05	k__Bacteria;p__Actinobacteria;c__Actinomycetia;o__Micrococcales;f__Promicromonosporaceae;g__Cellulosimicrobium
Ruania	0	0	0	0	4.9707e-06	0	0	0	0	k__Bacteria;p__Actinobacteria;c__Actinomycetia;o__Micrococcales;f__Ruaniaceae;g__Ruania
Sanguibacter	0	0	0	1.62271e-05	0	0	0	4.34969e-06	0	k__Bacteria;p__Actinobacteria;c__Actinomycetia;o__Micrococcales;f__Sanguibacteraceae;g__Sanguibacter
Pengzhenrongella	1.50968e-05	0	0	1.18016e-05	1.98828e-05	1.05737e-05	0	0	1.4909e-05	k__Bacteria;p__Actinobacteria;c__Actinomycetia;o__Micrococcales;unclassified;g__Pengzhenrongella
Actinoplanes	0.000240177	0.000193234	0.000102052	4.72062e-05	0.000124268	0.000118954	9.96009e-05	8.96036e-05	9.03858e-05	k__Bacteria;p__Actinobacteria;c__Actinomycetia;o__Micromonosporales;f__Micromonosporaceae;g__Actinoplanes
Catellatospora	0	1.66061e-05	0	3.68798e-05	0.000134209	1.58605e-05	9.33758e-06	0.000777724	5.31133e-05	k__Bacteria;p__Actinobacteria;c__Actinomycetia;o__Micromonosporales;f__Micromonosporaceae;g__Catellatospora
Dactylosporangium	6.17597e-05	7.54822e-06	1.2918e-05	4.86814e-05	0.000109355	4.89032e-05	0.000121389	3.39276e-05	0.000107158	k__Bacteria;p__Actinobacteria;c__Actinomycetia;o__Micromonosporales;f__Micromonosporaceae;g__Dactylosporangium
Micromonospora	0.000347227	0.000161532	0.000317782	0.000613681	0.000622581	0.00058023	0.000565702	0.000268811	0.000461247	k__Bacteria;p__Actinobacteria;c__Actinomycetia;o__Micromonosporales;f__Micromonosporaceae;g__Micromonospora
Phytohabitans	5.07802e-05	7.54822e-06	2.45441e-05	1.62271e-05	4.72217e-05	6.60855e-06	1.55626e-05	6.9595e-06	2.32953e-05	k__Bacteria;p__Actinobacteria;c__Actinomycetia;o__Micromonosporales;f__Micromonosporaceae;g__Phytohabitans
Plantactinospora	3.01937e-05	0	2.32523e-05	0	0	0	1.7897e-05	0	4.84543e-05	k__Bacteria;p__Actinobacteria;c__Actinomycetia;o__Micromonosporales;f__Micromonosporaceae;g__Plantactinospora
Polymorphospora	0	0	0	0	0	1.32171e-05	0	6.9595e-06	0	k__Bacteria;p__Actinobacteria;c__Actinomycetia;o__Micromonosporales;f__Micromonosporaceae;g__Polymorphospora
Salinispora	0	0	0	0	0	0	9.33758e-06	0	0	k__Bacteria;p__Actinobacteria;c__Actinomycetia;o__Micromonosporales;f__Micromonosporaceae;g__Salinispora
Nakamurella	8.23463e-05	2.56639e-05	9.04257e-05	0.000101788	0.000183916	0.000149353	1.71189e-05	2.34883e-05	0	k__Bacteria;p__Actinobacteria;c__Actinomycetia;o__Nakamurellales;f__Nakamurellaceae;g__Nakamurella
Actinopolymorpha	1.64693e-05	1.35868e-05	0	0	0	1.05737e-05	3.11253e-06	0	0	k__Bacteria;p__Actinobacteria;c__Actinomycetia;o__Propionibacteriales;f__Actinopolymorphaceae;g__Actinopolymorpha
Kribbella	2.88212e-05	2.1135e-05	4.26293e-05	4.13054e-05	6.33765e-05	3.43644e-05	0.000252115	0.000164418	0.000113681	k__Bacteria;p__Actinobacteria;c__Actinomycetia;o__Propionibacteriales;f__Kribbellaceae;g__Kribbella
Aeromicrobium	5.90149e-05	0	0	0	0	0	6.22506e-06	0	0	k__Bacteria;p__Actinobacteria;c__Actinomycetia;o__Propionibacteriales;f__Nocardioidaceae;g__Aeromicrobium
Friedmanniella	0.000813856	0.00042421	0.000563223	1.77023e-05	0.000338008	4.36164e-05	0	0	0	k__Bacteria;p__Actinobacteria;c__Actinomycetia;o__Propionibacteriales;f__Nocardioidaceae;g__Friedmanniella
Marmoricola	0	0	0	0	9.32007e-05	4.75815e-05	0	5.74159e-05	0	k__Bacteria;p__Actinobacteria;c__Actinomycetia;o__Propionibacteriales;f__Nocardioidaceae;g__Marmoricola
Mumia	0	0	0	1.03264e-05	0	1.05737e-05	0	0	0	k__Bacteria;p__Actinobacteria;c__Actinomycetia;o__Propionibacteriales;f__Nocardioidaceae;g__Mumia
Nocardioides	0.00220963	0.000988817	0.00141839	0.000678589	0.00240458	0.00121333	0.000197646	0.0001418	0.000180772	k__Bacteria;p__Actinobacteria;c__Actinomycetia;o__Propionibacteriales;f__Nocardioidaceae;g__Nocardioides
Auraticoccus	0	0	0	0	1.49121e-05	0	0	0	0	k__Bacteria;p__Actinobacteria;c__Actinomycetia;o__Propionibacteriales;f__Propionibacteriaceae;g__Auraticoccus
Cutibacterium	7.8229e-05	0.000131339	5.81308e-05	0.00046026	0.000437422	0.000196935	0.000142398	0.000161808	5.12497e-05	k__Bacteria;p__Actinobacteria;c__Actinomycetia;o__Propionibacteriales;f__Propionibacteriaceae;g__Cutibacterium
Microlunatus	0.000514665	9.96365e-05	2.71277e-05	6.04829e-05	0.000119297	7.2694e-05	0	6.9595e-06	0	k__Bacteria;p__Actinobacteria;c__Actinomycetia;o__Propionibacteriales;f__Propionibacteriaceae;g__Microlunatus
Actinoalloteichus	0	0	0	0	0	1.18954e-05	0	0	0	k__Bacteria;p__Actinobacteria;c__Actinomycetia;o__Pseudonocardiales;f__Pseudonocardiaceae;g__Actinoalloteichus
Actinosynnema	0	0	0	4.42558e-05	0	0	0	0	0	k__Bacteria;p__Actinobacteria;c__Actinomycetia;o__Pseudonocardiales;f__Pseudonocardiaceae;g__Actinosynnema
Alloactinosynnema	0	0	3.61703e-05	0.000141619	1.49121e-05	0.00010838	0	0	0	k__Bacteria;p__Actinobacteria;c__Actinomycetia;o__Pseudonocardiales;f__Pseudonocardiaceae;g__Alloactinosynnema
Allokutzneria	1.92141e-05	1.50964e-05	0	0	1.86401e-05	0	7.78132e-06	0	0	k__Bacteria;p__Actinobacteria;c__Actinomycetia;o__Pseudonocardiales;f__Pseudonocardiaceae;g__Allokutzneria
Amycolatopsis	0.000631322	0.000623483	0.000675609	0.000727271	0.00103515	0.00106265	0.000267677	0.000214875	0.000285135	k__Bacteria;p__Actinobacteria;c__Actinomycetia;o__Pseudonocardiales;f__Pseudonocardiaceae;g__Amycolatopsis
Kibdelosporangium	4.52905e-05	2.26447e-05	1.42098e-05	5.3107e-05	7.82886e-05	3.1721e-05	7.78132e-06	0	9.31813e-06	k__Bacteria;p__Actinobacteria;c__Actinomycetia;o__Pseudonocardiales;f__Pseudonocardiaceae;g__Kibdelosporangium
Kutzneria	0.000146851	5.28375e-05	9.17175e-05	0.000551723	8.20166e-05	0.000515467	0.000445092	0.000211395	0.000174249	k__Bacteria;p__Actinobacteria;c__Actinomycetia;o__Pseudonocardiales;f__Pseudonocardiaceae;g__Kutzneria
Lentzea	0	0	0	0.000119491	0.000187644	0.000175787	0	0	0	k__Bacteria;p__Actinobacteria;c__Actinomycetia;o__Pseudonocardiales;f__Pseudonocardiaceae;g__Lentzea
Pseudonocardia	0.00133676	0.00240033	0.00225418	0.000880691	0.00162915	0.00107587	0.000132282	9.22134e-05	9.69085e-05	k__Bacteria;p__Actinobacteria;c__Actinomycetia;o__Pseudonocardiales;f__Pseudonocardiaceae;g__Pseudonocardia
Saccharomonospora	2.05866e-05	0	0	5.3107e-05	0.00013918	0.000111024	0	0	0	k__Bacteria;p__Actinobacteria;c__Actinomycetia;o__Pseudonocardiales;f__Pseudonocardiaceae;g__Saccharomonospora
Saccharopolyspora	0.000120775	9.05786e-05	0.000171809	0.000411579	0.000333037	0.000596091	5.44692e-05	7.74244e-05	5.40451e-05	k__Bacteria;p__Actinobacteria;c__Actinomycetia;o__Pseudonocardiales;f__Pseudonocardiaceae;g__Saccharopolyspora
Saccharothrix	2.33315e-05	0	0	5.90078e-05	0.000151606	0.000113667	0	0	0	k__Bacteria;p__Actinobacteria;c__Actinomycetia;o__Pseudonocardiales;f__Pseudonocardiaceae;g__Saccharothrix
Embleya	0	0.000483086	0	0	0	0	0	0	0	k__Bacteria;p__Actinobacteria;c__Actinomycetia;o__Streptomycetales;f__Streptomycetaceae;g__Embleya
Kitasatospora	0.00154399	0.000232485	0.00138868	0.000970678	0.00020877	0.000354218	0.000112829	7.30747e-05	0.000140704	k__Bacteria;p__Actinobacteria;c__Actinomycetia;o__Streptomycetales;f__Streptomycetaceae;g__Kitasatospora
Streptacidiphilus	0.000360951	0.000412133	0.0003307	8.55612e-05	0.000234866	0.000157283	0.000416301	0.000260111	0.000554429	k__Bacteria;p__Actinobacteria;c__Actinomycetia;o__Streptomycetales;f__Streptomycetaceae;g__Streptacidiphilus
Streptomyces	0.00324033	0.00359295	0.00406399	0.00616631	0.0123174	0.0202711	0.00700163	0.00430271	0.00329303	k__Bacteria;p__Actinobacteria;c__Actinomycetia;o__Streptomycetales;f__Streptomycetaceae;g__Streptomyces
Nocardiopsis	1.50968e-05	1.05675e-05	1.03344e-05	2.95039e-05	6.08911e-05	0.000136136	0	9.56931e-06	7.4545e-06	k__Bacteria;p__Actinobacteria;c__Actinomycetia;o__Streptosporangiales;f__Nocardiopsaceae;g__Nocardiopsis
Nonomuraea	3.01937e-05	2.71736e-05	3.22949e-05	7.22845e-05	5.59204e-05	4.36164e-05	3.19034e-05	4.34969e-06	0	k__Bacteria;p__Actinobacteria;c__Actinomycetia;o__Streptosporangiales;f__Streptosporangiaceae;g__Nonomuraea
Streptosporangium	0.00178692	0.000926921	0.00147265	0.0015401	0.00338878	0.00396248	0.00092053	0.000653323	0.000878699	k__Bacteria;p__Actinobacteria;c__Actinomycetia;o__Streptosporangiales;f__Streptosporangiaceae;g__Streptosporangium
Actinomadura	0.000135871	7.85015e-05	0.000130471	1.77023e-05	6.46192e-05	8.1946e-05	4.74661e-05	2.95779e-05	5.12497e-05	k__Bacteria;p__Actinobacteria;c__Actinomycetia;o__Streptosporangiales;f__Thermomonosporaceae;g__Actinomadura
Thermomonospora	9.46983e-05	5.28375e-05	0	9.44124e-05	0.000114326	0.00011631	7.78132e-06	7.30747e-05	1.95681e-05	k__Bacteria;p__Actinobacteria;c__Actinomycetia;o__Streptosporangiales;f__Thermomonosporaceae;g__Thermomonospora
Olsenella	1.37244e-06	0	0	0	0	0	0	0	0	k__Bacteria;p__Actinobacteria;c__Coriobacteriia;o__Coriobacteriales;f__Atopobiaceae;g__Olsenella
Collinsella	0	0	0	0	0	1.32171e-05	0	0	0	k__Bacteria;p__Actinobacteria;c__Coriobacteriia;o__Coriobacteriales;f__Coriobacteriaceae;g__Collinsella
Eggerthella	0	0	0	0	0	2.77559e-05	1.7897e-05	0	0	k__Bacteria;p__Actinobacteria;c__Coriobacteriia;o__Eggerthellales;f__Eggerthellaceae;g__Eggerthella
Egibacter	1.37244e-06	0	0	2.95039e-06	2.48535e-06	1.32171e-06	0	8.69937e-07	0	k__Bacteria;p__Actinobacteria;c__Nitriliruptoria;o__Egibacterales;f__Egibacteraceae;g__Egibacter
Egicoccus	0	0	0	0	1.24268e-06	0	0	8.69937e-07	0	k__Bacteria;p__Actinobacteria;c__Nitriliruptoria;o__Egicoccales;f__Egicoccaceae;g__Egicoccus
Baekduia	1.23519e-05	2.1135e-05	1.80851e-05	4.13054e-05	4.9707e-05	0.000114989	7.78132e-06	1.13092e-05	1.4909e-05	k__Bacteria;p__Actinobacteria;c__Rubrobacteria;o__Rubrobacterales;f__Baekduiaceae;g__Baekduia
Rubrobacter	9.60707e-06	1.81157e-05	1.16262e-05	4.72062e-05	2.11255e-05	3.1721e-05	3.11253e-06	4.34969e-06	0	k__Bacteria;p__Actinobacteria;c__Rubrobacteria;o__Rubrobacterales;f__Rubrobacteraceae;g__Rubrobacter
Miltoncostaea	2.74488e-06	0	1.2918e-06	7.81853e-05	0.000129238	0.00011631	0	0	0	k__Bacteria;p__Actinobacteria;c__Thermoleophilia;o__Miltoncostaeales;f__Miltoncostaeaceae;g__Miltoncostaea
Conexibacter	0.00152752	9.05786e-05	0.000524469	0.000181449	0.00317255	0.000333071	0.000204649	5.21962e-05	0.000437952	k__Bacteria;p__Actinobacteria;c__Thermoleophilia;o__Solirubrobacterales;f__Conexibacteraceae;g__Conexibacter
Patulibacter	0	0	0	0	0.000193857	0.000244516	0	0	0	k__Bacteria;p__Actinobacteria;c__Thermoleophilia;o__Solirubrobacterales;f__Patulibacteraceae;g__Patulibacter
Chthonomonas	0	0	0	0	0	0	0	6.08956e-06	0	k__Bacteria;p__Armatimonadetes;c__Chthonomonadetes;o__Chthonomonadales;f__Chthonomonadaceae;g__Chthonomonas
Fimbriimonas	9.74431e-05	7.54822e-06	5.81308e-05	4.42558e-06	5.59204e-05	0	7.85913e-05	3.39276e-05	9.78403e-05	k__Bacteria;p__Armatimonadetes;c__Fimbriimonadia;o__Fimbriimonadales;f__Fimbriimonadaceae;g__Fimbriimonas
Bacteroides	0	0.000101146	0.000333283	3.54047e-05	5.09497e-05	0	0.000225658	0.000171378	0	k__Bacteria;p__Bacteroidetes;c__Bacteroidia;o__Bacteroidales;f__Bacteroidaceae;g__Bacteroides
Phocaeicola	0	3.62314e-05	4.52129e-05	0	0	0	3.26815e-05	0	4.75224e-05	k__Bacteria;p__Bacteroidetes;c__Bacteroidia;o__Bacteroidales;f__Bacteroidaceae;g__Phocaeicola
Muribaculum	0	0	0	2.95039e-06	0	0	0	8.69937e-07	0	k__Bacteria;p__Bacteroidetes;c__Bacteroidia;o__Bacteroidales;f__Muribaculaceae;g__Muribaculum
Butyricimonas	0	0	0	0	0	0	1.01157e-05	0	0	k__Bacteria;p__Bacteroidetes;c__Bacteroidia;o__Bacteroidales;f__Odoribacteraceae;g__Butyricimonas
Odoribacter	0	0	5.16718e-06	0	0	0	0	0	0	k__Bacteria;p__Bacteroidetes;c__Bacteroidia;o__Bacteroidales;f__Odoribacteraceae;g__Odoribacter
Prevotella	0	0	0	9.1462e-05	0	0	0	0	0	k__Bacteria;p__Bacteroidetes;c__Bacteroidia;o__Bacteroidales;f__Prevotellaceae;g__Prevotella
Alistipes	0	4.83086e-05	7.75078e-06	0	0	0	1.55626e-06	0	0	k__Bacteria;p__Bacteroidetes;c__Bacteroidia;o__Bacteroidales;f__Rikenellaceae;g__Alistipes
Parabacteroides	0	0	0.000113678	0	0	0	0	0	0	k__Bacteria;p__Bacteroidetes;c__Bacteroidia;o__Bacteroidales;f__Tannerellaceae;g__Parabacteroides
Tannerella	0	3.01929e-06	0	7.37597e-06	0	0	0	0	0	k__Bacteria;p__Bacteroidetes;c__Bacteroidia;o__Bacteroidales;f__Tannerellaceae;g__Tannerella
Aquipluma	0	0	2.58359e-06	0	0	0	0	0	0	k__Bacteria;p__Bacteroidetes;c__Bacteroidia;o__Marinilabiliales;f__Prolixibacteraceae;g__Aquipluma
Arachidicoccus	0	0	1.80851e-05	0	0	0	0	2.60981e-06	0	k__Bacteria;p__Bacteroidetes;c__Chitinophagia;o__Chitinophagales;f__Chitinophagaceae;g__Arachidicoccus
Chitinophaga	6.86219e-05	4.07604e-05	4.52129e-05	1.18016e-05	0	0	9.33758e-06	2.60981e-06	5.59088e-06	k__Bacteria;p__Bacteroidetes;c__Chitinophagia;o__Chitinophagales;f__Chitinophagaceae;g__Chitinophaga
Ferruginibacter	0	1.50964e-06	2.58359e-06	5.90078e-06	6.21338e-06	0	1.55626e-06	0	9.31813e-07	k__Bacteria;p__Bacteroidetes;c__Chitinophagia;o__Chitinophagales;f__Chitinophagaceae;g__Ferruginibacter
Filimonas	0	7.54822e-06	0	0	0	0	1.1672e-05	0	6.52269e-06	k__Bacteria;p__Bacteroidetes;c__Chitinophagia;o__Chitinophagales;f__Chitinophagaceae;g__Filimonas
Flavisolibacter	0	0	0	0	2.48535e-06	0	2.3344e-06	8.69937e-07	9.31813e-07	k__Bacteria;p__Bacteroidetes;c__Chitinophagia;o__Chitinophagales;f__Chitinophagaceae;g__Flavisolibacter
Niastella	3.4311e-05	4.37797e-05	7.75078e-06	0.000441083	0.00010687	0.000121597	5.2913e-05	0.000435839	5.03179e-05	k__Bacteria;p__Bacteroidetes;c__Chitinophagia;o__Chitinophagales;f__Chitinophagaceae;g__Niastella
Panacibacter	5.48975e-06	0	2.58359e-06	3.68798e-05	3.47949e-05	2.11473e-05	3.11253e-06	8.69937e-07	0	k__Bacteria;p__Bacteroidetes;c__Chitinophagia;o__Chitinophagales;f__Chitinophagaceae;g__Panacibacter
Paraflavitalea	0	0	1.16262e-05	1.03264e-05	0	2.64342e-06	0	8.69937e-07	0	k__Bacteria;p__Bacteroidetes;c__Chitinophagia;o__Chitinophagales;f__Chitinophagaceae;g__Paraflavitalea
Phnomibacter	0	0	0	0	0	3.96513e-06	0	0	0	k__Bacteria;p__Bacteroidetes;c__Chitinophagia;o__Chitinophagales;f__Chitinophagaceae;g__Phnomibacter
Pseudobacter	0	0	0	0	2.48535e-06	0	0	0	0	k__Bacteria;p__Bacteroidetes;c__Chitinophagia;o__Chitinophagales;f__Chitinophagaceae;g__Pseudobacter
Candidatus_Amoebophilus	0	0	0	0	0	0	0	8.69937e-07	0	k__Bacteria;p__Bacteroidetes;c__Cytophagia;o__Cytophagales;f__Amoebophilaceae;g__Candidatus_Amoebophilus
Cytophaga	0	1.50964e-06	0	0	0	0	0	0	0	k__Bacteria;p__Bacteroidetes;c__Cytophagia;o__Cytophagales;f__Cytophagaceae;g__Cytophaga
Rhodocytophaga	0	0	0	1.47519e-06	1.24268e-06	0	0	0	0	k__Bacteria;p__Bacteroidetes;c__Cytophagia;o__Cytophagales;f__Cytophagaceae;g__Rhodocytophaga
Spirosoma	6.17597e-05	2.56639e-05	0	7.37597e-06	2.85815e-05	1.58605e-05	7.78132e-07	2.60981e-06	1.86363e-06	k__Bacteria;p__Bacteroidetes;c__Cytophagia;o__Cytophagales;f__Cytophagaceae;g__Spirosoma
Chryseolinea	1.09795e-05	1.35868e-05	1.2918e-05	5.01566e-05	1.86401e-05	5.55118e-05	0.000119054	0.000264461	0.000245067	k__Bacteria;p__Bacteroidetes;c__Cytophagia;o__Cytophagales;f__Fulvivirgaceae;g__Chryseolinea
Adhaeribacter	0	0	3.87539e-06	0	0	0	0	0	0	k__Bacteria;p__Bacteroidetes;c__Cytophagia;o__Cytophagales;f__Hymenobacteraceae;g__Adhaeribacter
Hymenobacter	0.00166889	0.000397036	8.00914e-05	5.75326e-05	0.000313154	0.000165214	4.66879e-06	3.13177e-05	0	k__Bacteria;p__Bacteroidetes;c__Cytophagia;o__Cytophagales;f__Hymenobacteraceae;g__Hymenobacter
Pontibacter	0	0	0	0	4.9707e-06	0	0	0	0	k__Bacteria;p__Bacteroidetes;c__Cytophagia;o__Cytophagales;f__Hymenobacteraceae;g__Pontibacter
Dyadobacter	3.01937e-05	0	0	0	1.24268e-06	0	0	0	9.31813e-07	k__Bacteria;p__Bacteroidetes;c__Cytophagia;o__Cytophagales;f__Spirosomaceae;g__Dyadobacter
Fibrella	0	1.50964e-06	0	0	6.21338e-06	2.64342e-06	0	0	0	k__Bacteria;p__Bacteroidetes;c__Cytophagia;o__Cytophagales;f__Spirosomaceae;g__Fibrella
Runella	0	0	0	1.47519e-06	0	0	0	0	0	k__Bacteria;p__Bacteroidetes;c__Cytophagia;o__Cytophagales;f__Spirosomaceae;g__Runella
Capnocytophaga	3.98007e-05	3.01929e-06	0	1.62271e-05	8.69873e-06	0	0	0	0	k__Bacteria;p__Bacteroidetes;c__Flavobacteriia;o__Flavobacteriales;f__Flavobacteriaceae;g__Capnocytophaga
Flavobacterium	0.000183907	8.30304e-05	0.000589059	5.60574e-05	1.61548e-05	3.96513e-05	2.87909e-05	8.3514e-05	2.70226e-05	k__Bacteria;p__Bacteroidetes;c__Flavobacteriia;o__Flavobacteriales;f__Flavobacteriaceae;g__Flavobacterium
Gramella	0	0	0	0	0	0	3.11253e-06	0	0	k__Bacteria;p__Bacteroidetes;c__Flavobacteriia;o__Flavobacteriales;f__Flavobacteriaceae;g__Gramella
Kordia	0	0	0	7.37597e-06	2.48535e-06	0	0	0	0	k__Bacteria;p__Bacteroidetes;c__Flavobacteriia;o__Flavobacteriales;f__Flavobacteriaceae;g__Kordia
Mariniflexile	0	0	0	0	0	1.32171e-06	0	0	0	k__Bacteria;p__Bacteroidetes;c__Flavobacteriia;o__Flavobacteriales;f__Flavobacteriaceae;g__Mariniflexile
Chryseobacterium	0	0.000141906	8.78421e-05	0.000128342	0.000247293	1.45388e-05	4.66879e-05	0	5.77724e-05	k__Bacteria;p__Bacteroidetes;c__Flavobacteriia;o__Flavobacteriales;f__Weeksellaceae;g__Chryseobacterium
Elizabethkingia	0	7.09532e-05	0	0	0	0	0	0	0	k__Bacteria;p__Bacteroidetes;c__Flavobacteriia;o__Flavobacteriales;f__Weeksellaceae;g__Elizabethkingia
Empedobacter	0	0	0	0	0	0	0	0	8.38631e-06	k__Bacteria;p__Bacteroidetes;c__Flavobacteriia;o__Flavobacteriales;f__Weeksellaceae;g__Empedobacter
Haliscomenobacter	3.4311e-05	7.54822e-06	1.2918e-06	0	0	6.60855e-06	7.78132e-07	2.60981e-06	0	k__Bacteria;p__Bacteroidetes;c__Saprospiria;o__Saprospirales;f__Haliscomenobacteraceae;g__Haliscomenobacter
Mucilaginibacter	0.000268998	0.000336651	0.00045342	6.93341e-05	2.11255e-05	3.70079e-05	0.000305028	0.000194866	0.000301907	k__Bacteria;p__Bacteroidetes;c__Sphingobacteriia;o__Sphingobacteriales;f__Sphingobacteriaceae;g__Mucilaginibacter
Pedobacter	0.000172927	0.00016757	0.000223481	8.40861e-05	6.58618e-05	4.89032e-05	1.63408e-05	3.04478e-05	1.77044e-05	k__Bacteria;p__Bacteroidetes;c__Sphingobacteriia;o__Sphingobacteriales;f__Sphingobacteriaceae;g__Pedobacter
Sphingobacterium	1.37244e-06	0	0	0	0	0	0	0	0	k__Bacteria;p__Bacteroidetes;c__Sphingobacteriia;o__Sphingobacteriales;f__Sphingobacteriaceae;g__Sphingobacterium
Rhodocaloribacter	0	0	0	0	0	5.28684e-06	0	0	0	k__Bacteria;p__Bacteroidetes;unclassified;o__Bacteroidetes_Order_II._Incertae_sedis;f__Rhodothermaceae;g__Rhodocaloribacter
Candidatus_Peribacter	1.37244e-06	0	0	0	2.48535e-06	3.96513e-06	0	0	0	k__Bacteria;p__Candidatus_Peregrinibacteria;c__Candidatus_Peribacteria;o__Candidatus_Peribacterales;unclassified;g__Candidatus_Peribacter
Candidatus_Saccharimonas	0	0	0	1.47519e-06	0	0	0	0	0	k__Bacteria;p__Candidatus_Saccharibacteria;unclassified;unclassified;unclassified;g__Candidatus_Saccharimonas
Criblamydia	8.23463e-06	0	3.87539e-06	1.47519e-05	1.49121e-05	3.96513e-06	9.33758e-06	2.60981e-06	3.72725e-06	k__Bacteria;p__Chlamydiae;c__Chlamydiia;o__Parachlamydiales;f__Criblamydiaceae;g__Criblamydia
Candidatus_Protochlamydia	4.11732e-06	1.66061e-05	1.2918e-06	2.95039e-06	0	1.18954e-05	3.11253e-06	0	1.86363e-06	k__Bacteria;p__Chlamydiae;c__Chlamydiia;o__Parachlamydiales;f__Parachlamydiaceae;g__Candidatus_Protochlamydia
Parachlamydia	1.92141e-05	1.20771e-05	6.45898e-06	2.21279e-05	3.23096e-05	1.71822e-05	9.33758e-06	0	7.4545e-06	k__Bacteria;p__Chlamydiae;c__Chlamydiia;o__Parachlamydiales;f__Parachlamydiaceae;g__Parachlamydia
Waddlia	0	0	1.42098e-05	0	0	0	0	0	0	k__Bacteria;p__Chlamydiae;c__Chlamydiia;o__Parachlamydiales;f__Waddliaceae;g__Waddlia
Chlorobium	0	0	0	0	0	1.32171e-06	0	0	0	k__Bacteria;p__Chlorobi;c__Chlorobia;o__Chlorobiales;f__Chlorobiaceae;g__Chlorobium
Prosthecochloris	0	0	0	1.47519e-06	0	0	0	0	0	k__Bacteria;p__Chlorobi;c__Chlorobia;o__Chlorobiales;f__Chlorobiaceae;g__Prosthecochloris
Anaerolinea	0	1.50964e-06	0	5.90078e-06	7.45606e-06	0	0	0	0	k__Bacteria;p__Chloroflexi;c__Anaerolineae;o__Anaerolineales;f__Anaerolineaceae;g__Anaerolinea
Candidatus_Promineofilum	1.37244e-06	0	0	2.95039e-06	2.48535e-06	1.32171e-06	0	0	0	k__Bacteria;p__Chloroflexi;c__Ardenticatenia;o__Ardenticatenales;f__Ardenticatenaceae;g__Candidatus_Promineofilum
Caldilinea	0	0	0	0	0	1.32171e-06	0	0	0	k__Bacteria;p__Chloroflexi;c__Caldilineae;o__Caldilineales;f__Caldilineaceae;g__Caldilinea
Ktedonosporobacter	5.627e-05	8.60497e-05	7.75078e-05	8.40861e-05	4.10083e-05	7.53374e-05	2.10096e-05	1.3919e-05	2.42271e-05	k__Bacteria;p__Chloroflexi;c__Ktedonobacteria;o__Ktedonobacterales;f__Ktedonosporobacteraceae;g__Ktedonosporobacter
Thermosporothrix	1.37244e-05	1.96254e-05	2.58359e-06	1.03264e-05	9.94141e-06	1.05737e-05	2.3344e-06	8.69937e-07	9.31813e-07	k__Bacteria;p__Chloroflexi;c__Ktedonobacteria;o__Ktedonobacterales;f__Thermosporotrichaceae;g__Thermosporothrix
Thermogemmatispora	0	0	0	1.77023e-05	7.45606e-06	0	0	0	0	k__Bacteria;p__Chloroflexi;c__Ktedonobacteria;o__Thermogemmatisporales;f__Thermogemmatisporaceae;g__Thermogemmatispora
Tepidiforma	0	0	0	5.90078e-06	0	0	0	8.69937e-07	1.86363e-06	k__Bacteria;p__Chloroflexi;c__Tepidiformia;o__Tepidiformales;f__Tepidiformaceae;g__Tepidiforma
Sphaerobacter	0	0	0	1.47519e-06	0	0	0	0	0	k__Bacteria;p__Chloroflexi;c__Thermomicrobia;o__Sphaerobacterales;f__Sphaerobacteraceae;g__Sphaerobacter
Anthocerotibacter	0	0	0	2.95039e-06	4.9707e-06	0	0	0	0	k__Bacteria;p__Cyanobacteria;c__Gloeobacteria;o__Gloeobacterales;f__Gloeobacteraceae;g__Anthocerotibacter
Gloeobacter	0	0	0	0	0	1.32171e-06	0	0	0	k__Bacteria;p__Cyanobacteria;c__Gloeobacteria;o__Gloeobacterales;f__Gloeobacteraceae;g__Gloeobacter
Chondrocystis	0	0	0	0	0	0	1.55626e-06	0	0	k__Bacteria;p__Cyanobacteria;c__Oscillatoriophycideae;o__Chroococcales;f__Chroococcaceae;g__Chondrocystis
Allocoleopsis	0	0	0	0	7.45606e-06	1.32171e-06	1.55626e-06	8.69937e-07	0	k__Bacteria;p__Cyanobacteria;c__Oscillatoriophycideae;o__Oscillatoriales;f__Coleofasciculaceae;g__Allocoleopsis
Crinalium	5.48975e-06	0	0	0	2.36108e-05	3.96513e-06	0	0	0	k__Bacteria;p__Cyanobacteria;c__Oscillatoriophycideae;o__Oscillatoriales;f__Gomontiellaceae;g__Crinalium
Kamptonema	0	0	0	2.50783e-05	0	0	0	0	0	k__Bacteria;p__Cyanobacteria;c__Oscillatoriophycideae;o__Oscillatoriales;f__Microcoleaceae;g__Kamptonema
Microcoleus	0	0	0	0	2.73389e-05	0	0	0	0	k__Bacteria;p__Cyanobacteria;c__Oscillatoriophycideae;o__Oscillatoriales;f__Microcoleaceae;g__Microcoleus
Planktothrix	0	0	0	0	8.69873e-06	5.28684e-06	0	0	0	k__Bacteria;p__Cyanobacteria;c__Oscillatoriophycideae;o__Oscillatoriales;f__Microcoleaceae;g__Planktothrix
Moorena	0	0	1.2918e-06	0.000634333	1.11841e-05	3.96513e-06	0	0	0	k__Bacteria;p__Cyanobacteria;c__Oscillatoriophycideae;o__Oscillatoriales;f__Oscillatoriaceae;g__Moorena
Oscillatoria	6.99944e-05	4.07604e-05	6.45898e-06	3.8355e-05	0.00634262	0.00303464	1.40064e-05	1.73987e-06	6.52269e-06	k__Bacteria;p__Cyanobacteria;c__Oscillatoriophycideae;o__Oscillatoriales;f__Oscillatoriaceae;g__Oscillatoria
Phormidium	0	0	0	0	5.46777e-05	0	0	0	0	k__Bacteria;p__Cyanobacteria;c__Oscillatoriophycideae;o__Oscillatoriales;f__Oscillatoriaceae;g__Phormidium
Calothrix	2.74488e-06	3.01929e-06	0	1.47519e-06	2.48535e-06	1.18954e-05	0	0	0	k__Bacteria;p__Cyanobacteria;unclassified;o__Nostocales;f__Calotrichaceae;g__Calothrix
Fischerella	0	3.01929e-06	0	0	0	0	0	0	0	k__Bacteria;p__Cyanobacteria;unclassified;o__Nostocales;f__Hapalosiphonaceae;g__Fischerella
Heteroscytonema	4.11732e-05	0	0	0	0	0	0	0	0	k__Bacteria;p__Cyanobacteria;unclassified;o__Nostocales;f__Heteroscytonemataceae;g__Heteroscytonema
Anabaena	0	0	0	0	4.2251e-05	0	0	4.1757e-05	0	k__Bacteria;p__Cyanobacteria;unclassified;o__Nostocales;f__Nostocaceae;g__Anabaena
Cylindrospermum	0	1.05675e-05	1.55016e-05	0	0	0	2.17877e-05	9.7433e-05	2.70226e-05	k__Bacteria;p__Cyanobacteria;unclassified;o__Nostocales;f__Nostocaceae;g__Cylindrospermum
Nostoc	0.000295074	0.00042421	0.00013693	0	2.48535e-05	0	3.03471e-05	4.78466e-05	3.44771e-05	k__Bacteria;p__Cyanobacteria;unclassified;o__Nostocales;f__Nostocaceae;g__Nostoc
Scytonema	0	0	2.71277e-05	0	6.21338e-06	9.25197e-06	0	1.91386e-05	1.30454e-05	k__Bacteria;p__Cyanobacteria;unclassified;o__Nostocales;f__Scytonemataceae;g__Scytonema
Kovacikia	0	0	0	0	0	2.64342e-06	0	0	0	k__Bacteria;p__Cyanobacteria;unclassified;o__Pseudanabaenales;f__Leptolyngbyaceae;g__Kovacikia
Leptolyngbya	0	0	0	0	1.24268e-06	0	0	0	0	k__Bacteria;p__Cyanobacteria;unclassified;o__Pseudanabaenales;f__Leptolyngbyaceae;g__Leptolyngbya
Pseudanabaena	0	0	0	1.47519e-06	2.48535e-06	1.32171e-06	0	0	0	k__Bacteria;p__Cyanobacteria;unclassified;o__Pseudanabaenales;f__Pseudanabaenaceae;g__Pseudanabaena
Chamaesiphon	0	0	0	0	3.72803e-06	6.60855e-06	0	0	0	k__Bacteria;p__Cyanobacteria;unclassified;o__Synechococcales;f__Chamaesiphonaceae;g__Chamaesiphon
Synechococcus	0	0	0	2.95039e-06	0	0	0	0	0	k__Bacteria;p__Cyanobacteria;unclassified;o__Synechococcales;f__Synechococcaceae;g__Synechococcus
Geovibrio	0	0	0	1.47519e-06	0	0	0	0	0	k__Bacteria;p__Deferribacteres;c__Deferribacteres;o__Deferribacterales;f__Deferribacteraceae;g__Geovibrio
Deinococcus	0	0	0	2.95039e-06	0	0	0	0	0	k__Bacteria;p__Deinococcus-Thermus;c__Deinococci;o__Deinococcales;f__Deinococcaceae;g__Deinococcus
Marinithermus	0	1.50964e-06	0	0	0	0	0	0	0	k__Bacteria;p__Deinococcus-Thermus;c__Deinococci;o__Thermales;f__Thermaceae;g__Marinithermus
Aeribacillus	0	0	0	0	0	2.37908e-05	0	0	0	k__Bacteria;p__Firmicutes;c__Bacilli;o__Bacillales;f__Bacillaceae;g__Aeribacillus
Anoxybacillus	0	0	0	0	0	0	2.3344e-06	0	0	k__Bacteria;p__Firmicutes;c__Bacilli;o__Bacillales;f__Bacillaceae;g__Anoxybacillus
Bacillus	0.000170182	0.000147945	0.000162766	0.000321592	0.000251021	0.000422947	0.00111662	0.000588948	0.00125515	k__Bacteria;p__Firmicutes;c__Bacilli;o__Bacillales;f__Bacillaceae;g__Bacillus
Caldibacillus	0	0	0	0	0	1.18954e-05	2.3344e-06	0	0	k__Bacteria;p__Firmicutes;c__Bacilli;o__Bacillales;f__Bacillaceae;g__Caldibacillus
Cytobacillus	1.09795e-05	4.52893e-06	1.42098e-05	7.37597e-06	0	1.18954e-05	0	0	0	k__Bacteria;p__Firmicutes;c__Bacilli;o__Bacillales;f__Bacillaceae;g__Cytobacillus
Geobacillus	0	0	0	0	0	0	5.44692e-06	0	3.16816e-05	k__Bacteria;p__Firmicutes;c__Bacilli;o__Bacillales;f__Bacillaceae;g__Geobacillus
Gracilibacillus	0	1.50964e-06	0	2.95039e-06	1.24268e-06	0	0	0	0	k__Bacteria;p__Firmicutes;c__Bacilli;o__Bacillales;f__Bacillaceae;g__Gracilibacillus
Halobacillus	0	0	0	0	0	0	2.3344e-06	8.69937e-07	0	k__Bacteria;p__Firmicutes;c__Bacilli;o__Bacillales;f__Bacillaceae;g__Halobacillus
Heyndrickxia	0	0	0	0	0	0	5.44692e-06	0	0	k__Bacteria;p__Firmicutes;c__Bacilli;o__Bacillales;f__Bacillaceae;g__Heyndrickxia
Lederbergia	0	1.50964e-06	0	0	0	0	0	0	0	k__Bacteria;p__Firmicutes;c__Bacilli;o__Bacillales;f__Bacillaceae;g__Lederbergia
Lentibacillus	0	0	0	0	0	0	0	0	9.31813e-07	k__Bacteria;p__Firmicutes;c__Bacilli;o__Bacillales;f__Bacillaceae;g__Lentibacillus
Lysinibacillus	6.86219e-05	3.62314e-05	5.16718e-05	1.62271e-05	2.85815e-05	0	0	3.47975e-06	0	k__Bacteria;p__Firmicutes;c__Bacilli;o__Bacillales;f__Bacillaceae;g__Lysinibacillus
Metabacillus	2.74488e-06	0	0	7.37597e-06	9.94141e-06	0	0	0	0	k__Bacteria;p__Firmicutes;c__Bacilli;o__Bacillales;f__Bacillaceae;g__Metabacillus
Neobacillus	4.11732e-06	3.01929e-06	5.16718e-06	1.32767e-05	0	3.96513e-06	7.78132e-07	0	0	k__Bacteria;p__Firmicutes;c__Bacilli;o__Bacillales;f__Bacillaceae;g__Neobacillus
Peribacillus	0.00122147	0.000673301	0.000644606	0.000253733	0.000202556	0.000220725	0.000241221	0.000289689	0.00030843	k__Bacteria;p__Firmicutes;c__Bacilli;o__Bacillales;f__Bacillaceae;g__Peribacillus
Pradoshia	4.3918e-05	5.28375e-05	3.74621e-05	8.55612e-05	0.00012551	9.11979e-05	9.33758e-06	8.69937e-06	1.77044e-05	k__Bacteria;p__Firmicutes;c__Bacilli;o__Bacillales;f__Bacillaceae;g__Pradoshia
Priestia	8.37188e-05	0.000104165	0.00016535	0.000159321	0.000101899	6.07986e-05	3.89066e-06	2.08785e-05	2.23635e-05	k__Bacteria;p__Firmicutes;c__Bacilli;o__Bacillales;f__Bacillaceae;g__Priestia
Psychrobacillus	7.68566e-05	9.05786e-05	2.32523e-05	0.000398302	0.000305698	0.000334392	5.44692e-06	3.47975e-06	1.86363e-06	k__Bacteria;p__Firmicutes;c__Bacilli;o__Bacillales;f__Bacillaceae;g__Psychrobacillus
Sutcliffiella	8.23463e-06	0	0	0	0	0	0	0	0	k__Bacteria;p__Firmicutes;c__Bacilli;o__Bacillales;f__Bacillaceae;g__Sutcliffiella
Aneurinibacillus	0	0	0	0	3.72803e-06	0	0	1.3919e-05	0	k__Bacteria;p__Firmicutes;c__Bacilli;o__Bacillales;f__Paenibacillaceae;g__Aneurinibacillus
Brevibacillus	0	4.52893e-05	0	0	0	0	0	2.60981e-06	9.41131e-05	k__Bacteria;p__Firmicutes;c__Bacilli;o__Bacillales;f__Paenibacillaceae;g__Brevibacillus
Cohnella	3.56834e-05	5.13279e-05	4.77965e-05	2.06527e-05	2.48535e-05	7.93026e-06	4.66879e-05	3.30576e-05	4.56588e-05	k__Bacteria;p__Firmicutes;c__Bacilli;o__Bacillales;f__Paenibacillaceae;g__Cohnella
Paenibacillus	0.00190769	0.0011277	0.00183693	0.00335459	0.00377028	0.00344041	0.000810814	0.00110656	0.000856336	k__Bacteria;p__Firmicutes;c__Bacilli;o__Bacillales;f__Paenibacillaceae;g__Paenibacillus
Solibacillus	2.60763e-05	1.35868e-05	2.58359e-06	1.18016e-05	7.45606e-06	3.96513e-06	7.78132e-06	0	0	k__Bacteria;p__Firmicutes;c__Bacilli;o__Bacillales;f__Planococcaceae;g__Solibacillus
Sporosarcina	6.03873e-05	5.28375e-05	4.65047e-05	0.000231605	8.57446e-05	0.000211473	7.54788e-05	0	0	k__Bacteria;p__Firmicutes;c__Bacilli;o__Bacillales;f__Planococcaceae;g__Sporosarcina
Viridibacillus	1.23519e-05	1.66061e-05	1.16262e-05	5.90078e-06	3.72803e-06	0	1.63408e-05	5.21962e-06	2.14317e-05	k__Bacteria;p__Firmicutes;c__Bacilli;o__Bacillales;f__Planococcaceae;g__Viridibacillus
Staphylococcus	0	4.07604e-05	2.58359e-05	7.96605e-05	0.000130481	2.77559e-05	7.00319e-05	0.00027403	0	k__Bacteria;p__Firmicutes;c__Bacilli;o__Bacillales;f__Staphylococcaceae;g__Staphylococcus
Novibacillus	0	0	0	2.95039e-06	0	0	0	0	0	k__Bacteria;p__Firmicutes;c__Bacilli;o__Bacillales;f__Thermoactinomycetaceae;g__Novibacillus
Thermoactinomyces	0	0	0	0	0	0	7.78132e-07	0	9.31813e-07	k__Bacteria;p__Firmicutes;c__Bacilli;o__Bacillales;f__Thermoactinomycetaceae;g__Thermoactinomyces
Exiguobacterium	0	0	0	7.37597e-06	0	0	0	0	0	k__Bacteria;p__Firmicutes;c__Bacilli;o__Bacillales;unclassified;g__Exiguobacterium
Gemella	0	0	0	7.52349e-05	0	0	0	0	0	k__Bacteria;p__Firmicutes;c__Bacilli;o__Bacillales;unclassified;g__Gemella
Abiotrophia	0	0	0	2.50783e-05	0	0	0	0	0	k__Bacteria;p__Firmicutes;c__Bacilli;o__Lactobacillales;f__Aerococcaceae;g__Abiotrophia
Carnobacterium	0	9.05786e-06	3.87539e-06	0	3.72803e-06	0	0	0	0	k__Bacteria;p__Firmicutes;c__Bacilli;o__Lactobacillales;f__Carnobacteriaceae;g__Carnobacterium
Granulicatella	0	0	0	1.18016e-05	0	0	0	0	0	k__Bacteria;p__Firmicutes;c__Bacilli;o__Lactobacillales;f__Carnobacteriaceae;g__Granulicatella
Enterococcus	0	0	0	4.72062e-05	0.000202556	0	0	0.000214875	0	k__Bacteria;p__Firmicutes;c__Bacilli;o__Lactobacillales;f__Enterococcaceae;g__Enterococcus
Lacticaseibacillus	0	0	0	0	0	0	0	3.47975e-06	0	k__Bacteria;p__Firmicutes;c__Bacilli;o__Lactobacillales;f__Lactobacillaceae;g__Lacticaseibacillus
Lactobacillus	0	0	9.04257e-06	2.06527e-05	1.11841e-05	7.93026e-06	8.48164e-05	1.73987e-06	0	k__Bacteria;p__Firmicutes;c__Bacilli;o__Lactobacillales;f__Lactobacillaceae;g__Lactobacillus
Ligilactobacillus	0	0	0	1.18016e-05	0	0	3.11253e-06	2.60981e-06	0	k__Bacteria;p__Firmicutes;c__Bacilli;o__Lactobacillales;f__Lactobacillaceae;g__Ligilactobacillus
Limosilactobacillus	0	0	0	7.37597e-06	0	0	3.50159e-05	2.60981e-06	0	k__Bacteria;p__Firmicutes;c__Bacilli;o__Lactobacillales;f__Lactobacillaceae;g__Limosilactobacillus
Streptococcus	0	1.20771e-05	2.58359e-06	0.000120966	0	0	6.14724e-05	7.82944e-06	0	k__Bacteria;p__Firmicutes;c__Bacilli;o__Lactobacillales;f__Streptococcaceae;g__Streptococcus
Christensenella	0	0	0	0	0	0	0	8.69937e-06	0	k__Bacteria;p__Firmicutes;c__Clostridia;o__Eubacteriales;f__Christensenellaceae;g__Christensenella
Alkaliphilus	2.74488e-06	4.52893e-06	0	0	0	0	0	0	0	k__Bacteria;p__Firmicutes;c__Clostridia;o__Eubacteriales;f__Clostridiaceae;g__Alkaliphilus
Clostridium	7.8229e-05	6.64243e-05	5.42554e-05	0.000128342	0.000105627	7.2694e-05	0.000259118	0.000240973	0.000384839	k__Bacteria;p__Firmicutes;c__Clostridia;o__Eubacteriales;f__Clostridiaceae;g__Clostridium
Geosporobacter	0	0	0	0	0	0	3.11253e-06	0	1.02499e-05	k__Bacteria;p__Firmicutes;c__Clostridia;o__Eubacteriales;f__Clostridiaceae;g__Geosporobacter
Desulfoscipio	0	0	1.2918e-06	0	0	0	0	0	3.72725e-06	k__Bacteria;p__Firmicutes;c__Clostridia;o__Eubacteriales;f__Desulfallaceae;g__Desulfoscipio
Eubacterium	0	0	0	0	0	0	0	5.21962e-06	0	k__Bacteria;p__Firmicutes;c__Clostridia;o__Eubacteriales;f__Eubacteriaceae;g__Eubacterium
Anaerocolumna	0	0	0	0	0	0	1.55626e-06	8.69937e-07	0	k__Bacteria;p__Firmicutes;c__Clostridia;o__Eubacteriales;f__Lachnospiraceae;g__Anaerocolumna
Anaerostipes	0	0	2.84195e-05	0	0	0	0	0	0	k__Bacteria;p__Firmicutes;c__Clostridia;o__Eubacteriales;f__Lachnospiraceae;g__Anaerostipes
Blautia	0	0	0	0	0	0	4.43535e-05	0	0	k__Bacteria;p__Firmicutes;c__Clostridia;o__Eubacteriales;f__Lachnospiraceae;g__Blautia
Coprococcus	0	0	0	1.18016e-05	0	0	0	0	0	k__Bacteria;p__Firmicutes;c__Clostridia;o__Eubacteriales;f__Lachnospiraceae;g__Coprococcus
Enterocloster	0	1.05675e-05	1.03344e-05	0	0	0	5.44692e-06	0	0	k__Bacteria;p__Firmicutes;c__Clostridia;o__Eubacteriales;f__Lachnospiraceae;g__Enterocloster
Lachnoclostridium	0	0	0	0	0	0	2.3344e-05	3.47975e-06	0	k__Bacteria;p__Firmicutes;c__Clostridia;o__Eubacteriales;f__Lachnospiraceae;g__Lachnoclostridium
Lacrimispora	0	0	0	0	0	0	1.55626e-06	0	1.11818e-05	k__Bacteria;p__Firmicutes;c__Clostridia;o__Eubacteriales;f__Lachnospiraceae;g__Lacrimispora
Mediterraneibacter	0	4.52893e-05	0.000135639	0	0	0	4.1241e-05	2.43582e-05	0	k__Bacteria;p__Firmicutes;c__Clostridia;o__Eubacteriales;f__Lachnospiraceae;g__Mediterraneibacter
Dysosmobacter	0	0	0	2.95039e-06	0	0	0	0	0	k__Bacteria;p__Firmicutes;c__Clostridia;o__Eubacteriales;f__Oscillospiraceae;g__Dysosmobacter
Faecalibacterium	0	3.32122e-05	1.2918e-05	2.65535e-05	1.36694e-05	3.03993e-05	0	0	0	k__Bacteria;p__Firmicutes;c__Clostridia;o__Eubacteriales;f__Oscillospiraceae;g__Faecalibacterium
Oscillibacter	0	0	0	1.32767e-05	0	0	0	0	0	k__Bacteria;p__Firmicutes;c__Clostridia;o__Eubacteriales;f__Oscillospiraceae;g__Oscillibacter
Ruminiclostridium	0	0	0	0	0	0	9.33758e-06	0	0	k__Bacteria;p__Firmicutes;c__Clostridia;o__Eubacteriales;f__Oscillospiraceae;g__Ruminiclostridium
Candidatus_Formimonas	0	1.50964e-06	0	0	0	0	0	2.60981e-06	0	k__Bacteria;p__Firmicutes;c__Clostridia;o__Eubacteriales;f__Peptococcaceae;g__Candidatus_Formimonas
Dehalobacter	0	0	0	0	0	0	0	4.34969e-06	2.79544e-06	k__Bacteria;p__Firmicutes;c__Clostridia;o__Eubacteriales;f__Peptococcaceae;g__Dehalobacter
Desulfitobacterium	0	0	2.58359e-06	0	0	0	1.55626e-06	0	9.31813e-07	k__Bacteria;p__Firmicutes;c__Clostridia;o__Eubacteriales;f__Peptococcaceae;g__Desulfitobacterium
Desulfosporosinus	0	4.52893e-06	0	0	0	0	1.55626e-06	3.47975e-06	0	k__Bacteria;p__Firmicutes;c__Clostridia;o__Eubacteriales;f__Peptococcaceae;g__Desulfosporosinus
Clostridioides	2.74488e-06	0	0	1.18016e-05	1.24268e-05	0	0	0	0	k__Bacteria;p__Firmicutes;c__Clostridia;o__Eubacteriales;f__Peptostreptococcaceae;g__Clostridioides
Filifactor	0	0	0	6.49085e-05	0	0	0	0	0	k__Bacteria;p__Firmicutes;c__Clostridia;o__Eubacteriales;f__Peptostreptococcaceae;g__Filifactor
Peptoclostridium	0	0	0	0	0	0	1.55626e-06	0	0	k__Bacteria;p__Firmicutes;c__Clostridia;o__Eubacteriales;f__Peptostreptococcaceae;g__Peptoclostridium
Romboutsia	0	0	0	0	0	0	5.44692e-06	0	0	k__Bacteria;p__Firmicutes;c__Clostridia;o__Eubacteriales;f__Peptostreptococcaceae;g__Romboutsia
Terrisporobacter	0	0	1.2918e-06	0	0	0	0	0	0	k__Bacteria;p__Firmicutes;c__Clostridia;o__Eubacteriales;f__Peptostreptococcaceae;g__Terrisporobacter
Flintibacter	0	0	0	0	0	0	1.55626e-06	0	0	k__Bacteria;p__Firmicutes;c__Clostridia;o__Eubacteriales;unclassified;g__Flintibacter
Intestinimonas	0	0	0	0	0	0	3.96847e-05	0	0	k__Bacteria;p__Firmicutes;c__Clostridia;o__Eubacteriales;unclassified;g__Intestinimonas
Faecalibaculum	0	0	0	1.18016e-05	1.24268e-06	0	7.78132e-07	6.08956e-06	0	k__Bacteria;p__Firmicutes;c__Erysipelotrichia;o__Erysipelotrichales;f__Erysipelotrichaceae;g__Faecalibaculum
Turicibacter	0	0	0	0	0	0	1.55626e-06	0	1.86363e-06	k__Bacteria;p__Firmicutes;c__Erysipelotrichia;o__Erysipelotrichales;f__Turicibacteraceae;g__Turicibacter
Phascolarctobacterium	0	1.50964e-05	0	0	0	0	0	0	0	k__Bacteria;p__Firmicutes;c__Negativicutes;o__Acidaminococcales;f__Acidaminococcaceae;g__Phascolarctobacterium
Selenomonas	0	0	0	0	0	2.64342e-06	0	0	0	k__Bacteria;p__Firmicutes;c__Negativicutes;o__Selenomonadales;f__Selenomonadaceae;g__Selenomonas
Methylomusa	0	0	0	0	0	0	1.55626e-06	0	1.86363e-06	k__Bacteria;p__Firmicutes;c__Negativicutes;o__Selenomonadales;f__Sporomusaceae;g__Methylomusa
Pelosinus	2.60763e-05	1.50964e-05	3.87539e-06	0.000231605	0.000177703	0.00014671	5.52474e-05	4.1757e-05	4.37952e-05	k__Bacteria;p__Firmicutes;c__Negativicutes;o__Selenomonadales;f__Sporomusaceae;g__Pelosinus
Veillonella	0	0	0	0.000538446	0	0	0	0	0	k__Bacteria;p__Firmicutes;c__Negativicutes;o__Veillonellales;f__Veillonellaceae;g__Veillonella
Fusobacterium	0	0	0	1.77023e-05	0	0	0	0	0	k__Bacteria;p__Fusobacteria;c__Fusobacteriia;o__Fusobacteriales;f__Fusobacteriaceae;g__Fusobacterium
Leptotrichia	0	0	0	8.85116e-06	0	0	0	0	0	k__Bacteria;p__Fusobacteria;c__Fusobacteriia;o__Fusobacteriales;f__Leptotrichiaceae;g__Leptotrichia
Gemmatimonas	0.000231942	0.000354766	0.000312615	0.000970678	0.000398899	0.000489032	0.000190642	8.3514e-05	1.86363e-06	k__Bacteria;p__Gemmatimonadetes;c__Gemmatimonadetes;o__Gemmatimonadales;f__Gemmatimonadaceae;g__Gemmatimonas
Gemmatirosa	4.11732e-06	6.03857e-06	9.04257e-06	1.03264e-05	2.85815e-05	2.77559e-05	7.78132e-06	1.56589e-05	3.72725e-06	k__Bacteria;p__Gemmatimonadetes;c__Gemmatimonadetes;o__Gemmatimonadales;f__Gemmatimonadaceae;g__Gemmatirosa
Leptospirillum	0	0	0	0	0	0	0	8.69937e-07	0	k__Bacteria;p__Nitrospirae;c__Nitrospira;o__Nitrospirales;f__Nitrospiraceae;g__Leptospirillum
Nitrospira	0.000897575	0.000726139	0.000372037	0.00225852	0.00231635	0.00232753	7.78132e-07	4.00171e-05	9.31813e-07	k__Bacteria;p__Nitrospirae;c__Nitrospira;o__Nitrospirales;f__Nitrospiraceae;g__Nitrospira
Candidatus_Brocadia	0	0	0	0	0	0	0.000264565	0	0	k__Bacteria;p__Planctomycetes;c__Candidatus_Brocadiia;o__Candidatus_Brocadiales;f__Candidatus_Brocadiaceae;g__Candidatus_Brocadia
Candidatus_Kuenenia	3.15661e-05	0	0	0	0	0	0	0	0	k__Bacteria;p__Planctomycetes;c__Candidatus_Brocadiia;o__Candidatus_Brocadiales;f__Candidatus_Brocadiaceae;g__Candidatus_Kuenenia
Humisphaera	9.60707e-06	4.52893e-06	1.16262e-05	7.37597e-06	3.72803e-06	1.32171e-06	6.22506e-06	6.9595e-06	3.72725e-06	k__Bacteria;p__Planctomycetes;c__Phycisphaerae;o__Tepidisphaerales;f__Tepidisphaeraceae;g__Humisphaera
Frigoriglobus	0.000340365	0.000366843	0.000359119	5.16318e-05	0.000121782	8.85545e-05	0.000340822	0.000302738	0.000295385	k__Bacteria;p__Planctomycetes;c__Planctomycetia;o__Gemmatales;f__Gemmataceae;g__Frigoriglobus
Gemmata	2.74488e-05	2.71736e-05	2.58359e-05	0.000209478	6.46192e-05	0.00011631	2.56784e-05	2.43582e-05	3.16816e-05	k__Bacteria;p__Planctomycetes;c__Planctomycetia;o__Gemmatales;f__Gemmataceae;g__Gemmata
Limnoglobus	2.74488e-05	3.17025e-05	3.35867e-05	3.8355e-05	5.46777e-05	3.70079e-05	1.86752e-05	3.21877e-05	1.95681e-05	k__Bacteria;p__Planctomycetes;c__Planctomycetia;o__Gemmatales;f__Gemmataceae;g__Limnoglobus
Telmatocola	0	9.05786e-06	1.2918e-05	5.90078e-06	1.24268e-06	9.25197e-06	7.00319e-06	8.69937e-07	4.65906e-06	k__Bacteria;p__Planctomycetes;c__Planctomycetia;o__Gemmatales;f__Gemmataceae;g__Telmatocola
Tuwongella	1.37244e-06	0	0	5.90078e-06	0	0	7.78132e-07	1.73987e-06	0	k__Bacteria;p__Planctomycetes;c__Planctomycetia;o__Gemmatales;f__Gemmataceae;g__Tuwongella
Urbifossiella	4.66629e-05	3.17025e-05	6.58816e-05	2.95039e-05	0.000135452	0.000114989	4.59098e-05	6.52453e-05	2.60908e-05	k__Bacteria;p__Planctomycetes;c__Planctomycetia;o__Gemmatales;f__Gemmataceae;g__Urbifossiella
Aquisphaera	3.15661e-05	4.227e-05	2.32523e-05	1.77023e-05	1.11841e-05	1.58605e-05	4.98004e-05	8.61238e-05	4.84543e-05	k__Bacteria;p__Planctomycetes;c__Planctomycetia;o__Isosphaerales;f__Isosphaeraceae;g__Aquisphaera
Paludisphaera	0.000129009	8.15208e-05	8.13832e-05	0.000346671	0.000152849	0.000113667	4.35754e-05	0.000123531	7.36132e-05	k__Bacteria;p__Planctomycetes;c__Planctomycetia;o__Isosphaerales;f__Isosphaeraceae;g__Paludisphaera
Singulisphaera	0.0018473	0.00156701	0.00170775	0.000238981	0.00122652	0.00153186	0.00125668	0.000981289	0.00121042	k__Bacteria;p__Planctomycetes;c__Planctomycetia;o__Isosphaerales;f__Isosphaeraceae;g__Singulisphaera
Tautonia	5.07802e-05	3.92507e-05	5.42554e-05	1.32767e-05	3.97656e-05	4.36164e-05	2.9569e-05	5.04564e-05	3.35453e-05	k__Bacteria;p__Planctomycetes;c__Planctomycetia;o__Isosphaerales;f__Isosphaeraceae;g__Tautonia
Lacipirellula	0	0	5.16718e-06	0	5.46777e-05	0	0	0	0	k__Bacteria;p__Planctomycetes;c__Planctomycetia;o__Pirellulales;f__Lacipirellulaceae;g__Lacipirellula
Anatilimnocola	2.74488e-06	1.50964e-06	2.58359e-06	1.47519e-06	0	1.32171e-06	2.3344e-06	1.73987e-06	2.79544e-06	k__Bacteria;p__Planctomycetes;c__Planctomycetia;o__Pirellulales;f__Pirellulaceae;g__Anatilimnocola
Pirellula	0	1.50964e-06	0	1.47519e-06	0	0	0	0	0	k__Bacteria;p__Planctomycetes;c__Planctomycetia;o__Pirellulales;f__Pirellulaceae;g__Pirellula
Planctomyces	1.37244e-05	1.50964e-05	6.45898e-06	7.81853e-05	1.24268e-06	2.64342e-06	4.66879e-06	1.65288e-05	0.000229226	k__Bacteria;p__Planctomycetes;c__Planctomycetia;o__Planctomycetales;f__Planctomycetaceae;g__Planctomyces
Thalassoglobus	0	0	0	0	0	0	1.55626e-06	3.47975e-06	0	k__Bacteria;p__Planctomycetes;c__Planctomycetia;o__Planctomycetales;f__Planctomycetaceae;g__Thalassoglobus
Acidithiobacillus	0	0.000123791	2.58359e-06	0.000439608	4.9707e-06	0	3.89066e-06	0	0	k__Bacteria;p__Proteobacteria;c__Acidithiobacillia;o__Acidithiobacillales;f__Acidithiobacillaceae;g__Acidithiobacillus
Brevundimonas	0.00072053	0	7.10488e-05	3.8355e-05	0.000110598	0	0	1.47889e-05	0	k__Bacteria;p__Proteobacteria;c__Alphaproteobacteria;o__Caulobacterales;f__Caulobacteraceae;g__Brevundimonas
Caulobacter	0.000284095	0.000335141	0.000386247	0.000622532	0.00010687	8.32677e-05	0.000277793	0.000173987	0.000155613	k__Bacteria;p__Proteobacteria;c__Alphaproteobacteria;o__Caulobacterales;f__Caulobacteraceae;g__Caulobacter
Phenylobacterium	0.00032664	0.00012832	0.000295821	0	0.000241079	0.000215439	0.000165742	0.000300128	0.000319612	k__Bacteria;p__Proteobacteria;c__Alphaproteobacteria;o__Caulobacterales;f__Caulobacteraceae;g__Phenylobacterium
Terricaulis	0	6.03857e-06	0	1.03264e-05	6.95899e-05	0	2.3344e-06	0	0	k__Bacteria;p__Proteobacteria;c__Alphaproteobacteria;o__Caulobacterales;f__Caulobacteraceae;g__Terricaulis
Candidatus_Paracaedimonas	0	0	6.45898e-06	0	0	0	0	0	0	k__Bacteria;p__Proteobacteria;c__Alphaproteobacteria;o__Holosporales;f__Caedimonadaceae;g__Candidatus_Paracaedimonas
Candidatus_Paracaedibacter	0	1.50964e-06	3.87539e-06	0	0	0	0	8.69937e-07	3.72725e-06	k__Bacteria;p__Proteobacteria;c__Alphaproteobacteria;o__Holosporales;f__Candidatus_Paracaedibacteraceae;g__Candidatus_Paracaedibacter
Aureimonas	2.74488e-05	3.62314e-05	2.84195e-05	0	0	0	2.3344e-06	1.30491e-05	0	k__Bacteria;p__Proteobacteria;c__Alphaproteobacteria;o__Hyphomicrobiales;f__Aurantimonadaceae;g__Aureimonas
Martelella	0	0.000102656	0	0	0	0	0	0	0	k__Bacteria;p__Proteobacteria;c__Alphaproteobacteria;o__Hyphomicrobiales;f__Aurantimonadaceae;g__Martelella
Beijerinckia	3.56834e-05	3.32122e-05	4.77965e-05	1.32767e-05	5.84058e-05	2.64342e-05	2.10096e-05	2.17484e-05	2.23635e-05	k__Bacteria;p__Proteobacteria;c__Alphaproteobacteria;o__Hyphomicrobiales;f__Beijerinckiaceae;g__Beijerinckia
Methylocella	0.000322523	0.000181157	0.000254484	0.000581226	0.00391319	0.000375365	9.33758e-05	0.000116572	0.000107158	k__Bacteria;p__Proteobacteria;c__Alphaproteobacteria;o__Hyphomicrobiales;f__Beijerinckiaceae;g__Methylocella
Methylovirgula	5.48975e-06	7.54822e-06	1.16262e-05	7.22845e-05	3.60376e-05	1.45388e-05	1.55626e-06	2.60981e-06	1.86363e-06	k__Bacteria;p__Proteobacteria;c__Alphaproteobacteria;o__Hyphomicrobiales;f__Beijerinckiaceae;g__Methylovirgula
Rhodoblastus	0	0	0	0	0	0	7.78132e-06	1.04392e-05	0	k__Bacteria;p__Proteobacteria;c__Alphaproteobacteria;o__Hyphomicrobiales;f__Beijerinckiaceae;g__Rhodoblastus
Blastochloris	0	1.66061e-05	0	0	3.35523e-05	0	7.00319e-06	7.82944e-06	0	k__Bacteria;p__Proteobacteria;c__Alphaproteobacteria;o__Hyphomicrobiales;f__Blastochloridaceae;g__Blastochloris
Bosea	0.000325268	0.000326083	0.000516718	0.000315691	0.000843777	0.000150675	5.68036e-05	0.000129621	1.86363e-05	k__Bacteria;p__Proteobacteria;c__Alphaproteobacteria;o__Hyphomicrobiales;f__Boseaceae;g__Bosea
Afipia	0.067244	0.0756935	0.0332625	0.0147578	0.0228851	0.0300187	0.0212617	0.0101008	0.0231565	k__Bacteria;p__Proteobacteria;c__Alphaproteobacteria;o__Hyphomicrobiales;f__Bradyrhizobiaceae;g__Afipia
Bradyrhizobium	0.289723	0.272817	0.33468	0.178671	0.174881	0.15054	0.491215	0.5083	0.491672	k__Bacteria;p__Proteobacteria;c__Alphaproteobacteria;o__Hyphomicrobiales;f__Bradyrhizobiaceae;g__Bradyrhizobium
Nitrobacter	0.00118441	0.00119413	0.00133184	0.00160944	0.00194976	0.00112742	0.000585933	0.000645494	0.000614996	k__Bacteria;p__Proteobacteria;c__Alphaproteobacteria;o__Hyphomicrobiales;f__Bradyrhizobiaceae;g__Nitrobacter
Rhodopseudomonas	0.000182534	0.000155493	0.000218314	0.000178498	0.000388958	0.000150675	0.000127614	9.83029e-05	8.19995e-05	k__Bacteria;p__Proteobacteria;c__Alphaproteobacteria;o__Hyphomicrobiales;f__Bradyrhizobiaceae;g__Rhodopseudomonas
Tardiphaga	0.00170869	0.00133905	0.00142485	0.00314954	0.00195473	0.00168782	0.000329928	0.000401911	0.000430497	k__Bacteria;p__Proteobacteria;c__Alphaproteobacteria;o__Hyphomicrobiales;f__Bradyrhizobiaceae;g__Tardiphaga
Variibacter	0	0	0	0	0	0	0	1.73987e-06	0	k__Bacteria;p__Proteobacteria;c__Alphaproteobacteria;o__Hyphomicrobiales;f__Bradyrhizobiaceae;g__Variibacter
Breoghania	0	6.03857e-06	0	0	0	0	0	0	0	k__Bacteria;p__Proteobacteria;c__Alphaproteobacteria;o__Hyphomicrobiales;f__Breoghaniaceae;g__Breoghania
Brucella	0	0	0	0	0	0	7.78132e-06	0	0	k__Bacteria;p__Proteobacteria;c__Alphaproteobacteria;o__Hyphomicrobiales;f__Brucellaceae;g__Brucella
Chelatococcus	3.4311e-05	6.3405e-05	3.74621e-05	6.34333e-05	7.70459e-05	0	0	0	0	k__Bacteria;p__Proteobacteria;c__Alphaproteobacteria;o__Hyphomicrobiales;f__Chelatococcaceae;g__Chelatococcus
Devosia	8.23463e-06	1.20771e-05	7.6216e-05	1.91775e-05	1.24268e-05	0	1.01157e-05	6.08956e-06	0	k__Bacteria;p__Proteobacteria;c__Alphaproteobacteria;o__Hyphomicrobiales;f__Devosiaceae;g__Devosia
Aquabacter	0	0	0	0	1.36694e-05	0	0	0	0	k__Bacteria;p__Proteobacteria;c__Alphaproteobacteria;o__Hyphomicrobiales;f__Hyphomicrobiaceae;g__Aquabacter
Filomicrobium	0	0	1.2918e-06	0	4.9707e-06	0	0	0	0	k__Bacteria;p__Proteobacteria;c__Alphaproteobacteria;o__Hyphomicrobiales;f__Hyphomicrobiaceae;g__Filomicrobium
Hyphomicrobium	0.000111168	5.43472e-05	9.04257e-05	0.00287515	0.00269288	0.0012239	0.000668415	0.000607216	0.000943926	k__Bacteria;p__Proteobacteria;c__Alphaproteobacteria;o__Hyphomicrobiales;f__Hyphomicrobiaceae;g__Hyphomicrobium
Methyloligella	4.11732e-06	0	0	0	0	0	0	2.60981e-06	0	k__Bacteria;p__Proteobacteria;c__Alphaproteobacteria;o__Hyphomicrobiales;f__Hyphomicrobiaceae;g__Methyloligella
Rhodomicrobium	0.000462512	0.00124998	0	0	0	0	0.00079992	0.00106306	0.00125236	k__Bacteria;p__Proteobacteria;c__Alphaproteobacteria;o__Hyphomicrobiales;f__Hyphomicrobiaceae;g__Rhodomicrobium
Rhodoplanes	0.000709551	0.000667262	0.000860336	0.00264502	0.00358636	0.00230506	0.000699541	0.00151543	0.00232021	k__Bacteria;p__Proteobacteria;c__Alphaproteobacteria;o__Hyphomicrobiales;f__Hyphomicrobiaceae;g__Rhodoplanes
Kaistia	1.64693e-05	0	5.16718e-05	2.95039e-05	0.00013918	5.28684e-05	0	0	1.67726e-05	k__Bacteria;p__Proteobacteria;c__Alphaproteobacteria;o__Hyphomicrobiales;f__Kaistiaceae;g__Kaistia
Lichenihabitans	0	7.54822e-06	1.67933e-05	0	6.08911e-05	1.71822e-05	3.11253e-06	4.34969e-06	0	k__Bacteria;p__Proteobacteria;c__Alphaproteobacteria;o__Hyphomicrobiales;f__Lichenihabitantaceae;g__Lichenihabitans
Methylobacterium	0.000385655	0.000268717	0.000275153	0.000430757	0.000677258	0.000535292	6.84756e-05	9.83029e-05	0.000117408	k__Bacteria;p__Proteobacteria;c__Alphaproteobacteria;o__Hyphomicrobiales;f__Methylobacteriaceae;g__Methylobacterium
Methylorubrum	0.00353677	0.00288493	0.00352014	0.00190152	0.00219208	0.00136929	0.00116798	0.00199477	0.00164651	k__Bacteria;p__Proteobacteria;c__Alphaproteobacteria;o__Hyphomicrobiales;f__Methylobacteriaceae;g__Methylorubrum
Microvirga	0.00015783	0.000132849	0.000157599	0.000179974	0.000247293	0.000203543	5.13567e-05	2.34883e-05	3.54089e-05	k__Bacteria;p__Proteobacteria;c__Alphaproteobacteria;o__Hyphomicrobiales;f__Methylobacteriaceae;g__Microvirga
Chenggangzhangella	0	0	0	0	0	0	0	4.34969e-06	0	k__Bacteria;p__Proteobacteria;c__Alphaproteobacteria;o__Hyphomicrobiales;f__Methylocystaceae;g__Chenggangzhangella
Methylocystis	6.99944e-05	2.86832e-05	0.000121429	3.68798e-05	0.000126753	6.74072e-05	9.72665e-05	0.000109612	0.000176113	k__Bacteria;p__Proteobacteria;c__Alphaproteobacteria;o__Hyphomicrobiales;f__Methylocystaceae;g__Methylocystis
Methylosinus	0	0	7.75078e-06	0	1.49121e-05	3.1721e-05	1.01157e-05	1.30491e-05	7.54768e-05	k__Bacteria;p__Proteobacteria;c__Alphaproteobacteria;o__Hyphomicrobiales;f__Methylocystaceae;g__Methylosinus
Kaustia	0	4.52893e-06	3.87539e-06	7.37597e-06	8.69873e-06	0	1.55626e-06	2.60981e-06	4.65906e-06	k__Bacteria;p__Proteobacteria;c__Alphaproteobacteria;o__Hyphomicrobiales;f__Parvibaculaceae;g__Kaustia
Parvibaculum	0	0	0	0	0	0	0	0.000535881	0.000203135	k__Bacteria;p__Proteobacteria;c__Alphaproteobacteria;o__Hyphomicrobiales;f__Parvibaculaceae;g__Parvibaculum
Phreatobacter	1.37244e-05	2.41543e-05	5.038e-05	8.70364e-05	0.000114326	5.41901e-05	0	4.34969e-06	4.65906e-06	k__Bacteria;p__Proteobacteria;c__Alphaproteobacteria;o__Hyphomicrobiales;f__Phreatobacteraceae;g__Phreatobacter
Aminobacter	0.000590149	0.000137378	0.000428876	0.000131292	0.000531865	0	0.000103492	0	1.02499e-05	k__Bacteria;p__Proteobacteria;c__Alphaproteobacteria;o__Hyphomicrobiales;f__Phyllobacteriaceae;g__Aminobacter
Mesorhizobium	0.0124055	0.019334	0.0252494	0.011033	0.0101452	0.00733549	0.00703898	0.00491167	0.00569617	k__Bacteria;p__Proteobacteria;c__Alphaproteobacteria;o__Hyphomicrobiales;f__Phyllobacteriaceae;g__Mesorhizobium
Phyllobacterium	0.000282722	0.000123791	0.000112386	0.000351096	0.000316882	0.000220725	3.65722e-05	5.04564e-05	4.19316e-05	k__Bacteria;p__Proteobacteria;c__Alphaproteobacteria;o__Hyphomicrobiales;f__Phyllobacteriaceae;g__Phyllobacterium
Roseitalea	0	0	6.45898e-06	0	0	0	0	0	0	k__Bacteria;p__Proteobacteria;c__Alphaproteobacteria;o__Hyphomicrobiales;f__Phyllobacteriaceae;g__Roseitalea
Hartmannibacter	1.09795e-05	0	0	0	0	0	0	0	0	k__Bacteria;p__Proteobacteria;c__Alphaproteobacteria;o__Hyphomicrobiales;f__Pleomorphomonadaceae;g__Hartmannibacter
Pleomorphomonas	0	0	0	0	8.32593e-05	0	0	0	0	k__Bacteria;p__Proteobacteria;c__Alphaproteobacteria;o__Hyphomicrobiales;f__Pleomorphomonadaceae;g__Pleomorphomonas
Reyranella	0.00233452	0	0	0	0	0	0.00204026	0.0027142	0	k__Bacteria;p__Proteobacteria;c__Alphaproteobacteria;o__Hyphomicrobiales;f__Reyranellaceae;g__Reyranella
Agrobacterium	0.000363696	0.000282303	0.000471506	3.54047e-05	8.07739e-05	0.000204865	3.65722e-05	3.47975e-05	5.4977e-05	k__Bacteria;p__Proteobacteria;c__Alphaproteobacteria;o__Hyphomicrobiales;f__Rhizobiaceae;g__Agrobacterium
Ensifer	4.3918e-05	1.96254e-05	0.000182143	1.47519e-05	0.000166519	0	2.10096e-05	2.08785e-05	7.64086e-05	k__Bacteria;p__Proteobacteria;c__Alphaproteobacteria;o__Hyphomicrobiales;f__Rhizobiaceae;g__Ensifer
Neorhizobium	8.23463e-06	0	0	0.00181596	2.73389e-05	0.00156226	3.89066e-06	0	5.59088e-06	k__Bacteria;p__Proteobacteria;c__Alphaproteobacteria;o__Hyphomicrobiales;f__Rhizobiaceae;g__Neorhizobium
Rhizobium	0.00209571	0.000999384	0.000945595	0.00103116	0.00192863	0.000516788	0.000904968	0.000788163	0.000663451	k__Bacteria;p__Proteobacteria;c__Alphaproteobacteria;o__Hyphomicrobiales;f__Rhizobiaceae;g__Rhizobium
Shinella	0	0.000250601	0.000138222	0	0	0	0	0	0	k__Bacteria;p__Proteobacteria;c__Alphaproteobacteria;o__Hyphomicrobiales;f__Rhizobiaceae;g__Shinella
Sinorhizobium	0.000159203	0.000298909	0.000892631	0.000286188	0.00042251	0.000364792	9.10414e-05	0.00027229	0	k__Bacteria;p__Proteobacteria;c__Alphaproteobacteria;o__Hyphomicrobiales;f__Rhizobiaceae;g__Sinorhizobium
Stappia	0	0	0	0	0	0	0	2.60981e-06	0	k__Bacteria;p__Proteobacteria;c__Alphaproteobacteria;o__Hyphomicrobiales;f__Stappiaceae;g__Stappia
Labrys	0.000285467	0.000123791	8.39667e-05	1.77023e-05	4.10083e-05	7.93026e-06	1.40064e-05	6.08956e-06	1.77044e-05	k__Bacteria;p__Proteobacteria;c__Alphaproteobacteria;o__Hyphomicrobiales;f__Xanthobacteraceae;g__Labrys
Pseudolabrys	0.00090581	3.47218e-05	0.00286262	0.00165369	9.81714e-05	0.00104415	1.7897e-05	2.43582e-05	3.63407e-05	k__Bacteria;p__Proteobacteria;c__Alphaproteobacteria;o__Hyphomicrobiales;f__Xanthobacteraceae;g__Pseudolabrys
Starkeya	0	4.07604e-05	6.45898e-06	0.000452885	0.000801526	0.000175787	2.80128e-05	2.69681e-05	4.75224e-05	k__Bacteria;p__Proteobacteria;c__Alphaproteobacteria;o__Hyphomicrobiales;f__Xanthobacteraceae;g__Starkeya
Xanthobacter	0.000105678	0.000140397	0	0.00046026	0.000582815	0	0.000125279	0	0.00021059	k__Bacteria;p__Proteobacteria;c__Alphaproteobacteria;o__Hyphomicrobiales;f__Xanthobacteraceae;g__Xanthobacter
Nordella	5.48975e-06	2.26447e-05	1.2918e-05	2.80287e-05	6.08911e-05	3.56862e-05	6.22506e-06	1.21791e-05	1.11818e-05	k__Bacteria;p__Proteobacteria;c__Alphaproteobacteria;o__Hyphomicrobiales;unclassified;g__Nordella
Pseudorhodoplanes	2.74488e-05	3.01929e-06	4.13375e-05	4.13054e-05	5.71631e-05	1.98256e-05	4.66879e-06	6.08956e-06	8.38631e-06	k__Bacteria;p__Proteobacteria;c__Alphaproteobacteria;o__Hyphomicrobiales;unclassified;g__Pseudorhodoplanes
Maricaulis	0	0	0	0	0	0	0	2.60981e-06	0	k__Bacteria;p__Proteobacteria;c__Alphaproteobacteria;o__Maricaulales;f__Maricaulaceae;g__Maricaulis
Gemmobacter	0	0	0	4.42558e-06	0	0	0	0	0	k__Bacteria;p__Proteobacteria;c__Alphaproteobacteria;o__Rhodobacterales;f__Rhodobacteraceae;g__Gemmobacter
Paracoccus	0	0	0.000372037	2.50783e-05	0	3.96513e-06	0	0	0	k__Bacteria;p__Proteobacteria;c__Alphaproteobacteria;o__Rhodobacterales;f__Rhodobacteraceae;g__Paracoccus
Polymorphum	0	0	0	0	0	6.47638e-05	0	0	0	k__Bacteria;p__Proteobacteria;c__Alphaproteobacteria;o__Rhodobacterales;f__Rhodobacteraceae;g__Polymorphum
Rhodobaca	0	0	0	5.90078e-06	0	0	0	0	0	k__Bacteria;p__Proteobacteria;c__Alphaproteobacteria;o__Rhodobacterales;f__Rhodobacteraceae;g__Rhodobaca
Dinoroseobacter	0	7.54822e-06	0	0	0	0	0	0	0	k__Bacteria;p__Proteobacteria;c__Alphaproteobacteria;o__Rhodobacterales;f__Roseobacteraceae;g__Dinoroseobacter
Roseovarius	0	0	0	0	4.2251e-05	0	0	0	0	k__Bacteria;p__Proteobacteria;c__Alphaproteobacteria;o__Rhodobacterales;f__Roseobacteraceae;g__Roseovarius
Acetobacter	0	7.54822e-06	0	0	0	0	0	0	0	k__Bacteria;p__Proteobacteria;c__Alphaproteobacteria;o__Rhodospirillales;f__Acetobacteraceae;g__Acetobacter
Acidibrevibacterium	0.00034311	0.000226447	0.000184727	0	0	0.000220725	0.000117498	0.000113092	0.000121136	k__Bacteria;p__Proteobacteria;c__Alphaproteobacteria;o__Rhodospirillales;f__Acetobacteraceae;g__Acidibrevibacterium
Acidiphilium	0.0278838	0.0297264	0.0349405	0.00621942	0.0218326	0.0160614	0.000627953	0.00304304	0.00261839	k__Bacteria;p__Proteobacteria;c__Alphaproteobacteria;o__Rhodospirillales;f__Acetobacteraceae;g__Acidiphilium
Gluconacetobacter	3.01937e-05	0	0	0	1.36694e-05	0	1.47845e-05	0	1.21136e-05	k__Bacteria;p__Proteobacteria;c__Alphaproteobacteria;o__Rhodospirillales;f__Acetobacteraceae;g__Gluconacetobacter
Lichenicola	8.23463e-06	3.01929e-06	1.80851e-05	0	0	7.93026e-06	0	2.60981e-06	0	k__Bacteria;p__Proteobacteria;c__Alphaproteobacteria;o__Rhodospirillales;f__Acetobacteraceae;g__Lichenicola
Roseococcus	0	0	0	7.37597e-06	0	0	0	0	0	k__Bacteria;p__Proteobacteria;c__Alphaproteobacteria;o__Rhodospirillales;f__Acetobacteraceae;g__Roseococcus
Roseomonas	0.000190769	0	0	0	0	0	0	4.34969e-06	0	k__Bacteria;p__Proteobacteria;c__Alphaproteobacteria;o__Rhodospirillales;f__Acetobacteraceae;g__Roseomonas
Azospirillum	0	0	1.67933e-05	2.36031e-05	0	0	0	0	0	k__Bacteria;p__Proteobacteria;c__Alphaproteobacteria;o__Rhodospirillales;f__Azospirillaceae;g__Azospirillum
Skermanella	0.00079327	1.81157e-05	0	0.000594503	0.000699627	3.83296e-05	4.66879e-06	0	2.79544e-06	k__Bacteria;p__Proteobacteria;c__Alphaproteobacteria;o__Rhodospirillales;f__Azospirillaceae;g__Skermanella
Elioraea	0	0	2.58359e-06	0	0	0	0	0	0	k__Bacteria;p__Proteobacteria;c__Alphaproteobacteria;o__Rhodospirillales;f__Elioraeaceae;g__Elioraea
Defluviicoccus	0.000236059	0.000608386	0.00191444	0.000924947	0.00118551	0.000212795	0	0.000478466	0	k__Bacteria;p__Proteobacteria;c__Alphaproteobacteria;o__Rhodospirillales;f__Rhodospirillaceae;g__Defluviicoccus
Hypericibacter	0.000226452	0.000107185	0.000191186	0.000256684	0.000239836	0.000196935	0.000110495	0.000177467	0.000154681	k__Bacteria;p__Proteobacteria;c__Alphaproteobacteria;o__Rhodospirillales;f__Rhodospirillaceae;g__Hypericibacter
Stella	0	1.96254e-05	0	2.80287e-05	0	2.64342e-05	0	0	2.51589e-05	k__Bacteria;p__Proteobacteria;c__Alphaproteobacteria;o__Rhodospirillales;f__Stellaceae;g__Stella
Rickettsia	0	0	0	0	0	0	7.78132e-07	0	0	k__Bacteria;p__Proteobacteria;c__Alphaproteobacteria;o__Rickettsiales;f__Rickettsiaceae;g__Rickettsia
Croceicoccus	0	0	0	0.000579751	0.00111965	0	0	0	0	k__Bacteria;p__Proteobacteria;c__Alphaproteobacteria;o__Sphingomonadales;f__Erythrobacteraceae;g__Croceicoccus
Erythrobacter	0	0	0	0	0	0	6.22506e-06	0	0	k__Bacteria;p__Proteobacteria;c__Alphaproteobacteria;o__Sphingomonadales;f__Erythrobacteraceae;g__Erythrobacter
Blastomonas	0	0	0	0	0	0	0	5.21962e-06	0	k__Bacteria;p__Proteobacteria;c__Alphaproteobacteria;o__Sphingomonadales;f__Sphingomonadaceae;g__Blastomonas
Novosphingobium	0.000137244	0.000273245	0.000288071	0.000551723	2.73389e-05	0.000352896	9.25977e-05	0.000640274	0.000273021	k__Bacteria;p__Proteobacteria;c__Alphaproteobacteria;o__Sphingomonadales;f__Sphingomonadaceae;g__Novosphingobium
Rhizorhabdus	0.00198455	0.000908805	0.00127113	0.000194726	0.000467246	0.000592126	8.17039e-05	0.000340146	0.000388566	k__Bacteria;p__Proteobacteria;c__Alphaproteobacteria;o__Sphingomonadales;f__Sphingomonadaceae;g__Rhizorhabdus
Sphingobium	0.00201748	0.00012832	0.00209659	0.000930847	0.000228652	0.00216232	0.000349381	0.000290559	1.4909e-05	k__Bacteria;p__Proteobacteria;c__Alphaproteobacteria;o__Sphingomonadales;f__Sphingomonadaceae;g__Sphingobium
Sphingomonas	0.00392792	0.000618954	0.000351369	0.000814307	0.00149867	0.00042559	7.39225e-05	0.00013658	0.000314953	k__Bacteria;p__Proteobacteria;c__Alphaproteobacteria;o__Sphingomonadales;f__Sphingomonadaceae;g__Sphingomonas
Sphingopyxis	0	0	0.000192478	0.000166697	0.000150364	0.000671428	0.000733778	1.21791e-05	0	k__Bacteria;p__Proteobacteria;c__Alphaproteobacteria;o__Sphingomonadales;f__Sphingomonadaceae;g__Sphingopyxis
Polymorphobacter	2.74488e-06	0	2.58359e-06	0	0	0	0	0	0	k__Bacteria;p__Proteobacteria;c__Alphaproteobacteria;o__Sphingomonadales;f__Sphingosinicellaceae;g__Polymorphobacter
Sphingosinicella	0	0	0	0	0.000140422	0	0	0	0	k__Bacteria;p__Proteobacteria;c__Alphaproteobacteria;o__Sphingomonadales;f__Sphingosinicellaceae;g__Sphingosinicella
Achromobacter	0	0	0	0	0	0	0.000133061	0	0	k__Bacteria;p__Proteobacteria;c__Betaproteobacteria;o__Burkholderiales;f__Alcaligenaceae;g__Achromobacter
Bordetella	0.000691709	0.00063405	7.36324e-05	0.00347113	0	0.00389243	0.000361831	0	0.000317748	k__Bacteria;p__Proteobacteria;c__Betaproteobacteria;o__Burkholderiales;f__Alcaligenaceae;g__Bordetella
Paralcaligenes	0	0	0	2.95039e-06	0	0	0	0	0	k__Bacteria;p__Proteobacteria;c__Betaproteobacteria;o__Burkholderiales;f__Alcaligenaceae;g__Paralcaligenes
Pusillimonas_(ex_Stolz_et_al._2005)	0	0	0	7.37597e-06	0	0	0	0	0	k__Bacteria;p__Proteobacteria;c__Betaproteobacteria;o__Burkholderiales;f__Alcaligenaceae;g__Pusillimonas_(ex_Stolz_et_al._2005)
Burkholderia	0.00131342	0.00471613	0.00427326	0.00997379	0.00821409	0.00319986	0.00344168	0.00189733	0.00160645	k__Bacteria;p__Proteobacteria;c__Betaproteobacteria;o__Burkholderiales;f__Burkholderiaceae;g__Burkholderia
Caballeronia	0.00255548	0.00219653	0.00279545	0.000773002	0.000329309	0.000523397	0.00319501	0.00280294	0.00243203	k__Bacteria;p__Proteobacteria;c__Betaproteobacteria;o__Burkholderiales;f__Burkholderiaceae;g__Caballeronia
Cupriavidus	0.0158091	0.0115035	0.00548367	0.00542281	0.00501917	0.0118108	0.0165734	0.0176641	0.021017	k__Bacteria;p__Proteobacteria;c__Betaproteobacteria;o__Burkholderiales;f__Burkholderiaceae;g__Cupriavidus
Lautropia	0	0	0	1.91775e-05	0	4.22947e-05	0	0	0	k__Bacteria;p__Proteobacteria;c__Betaproteobacteria;o__Burkholderiales;f__Burkholderiaceae;g__Lautropia
Mycoavidus	0.000146851	0.00016908	0.000262235	0	0	3.96513e-06	3.03471e-05	1.82687e-05	1.02499e-05	k__Bacteria;p__Proteobacteria;c__Betaproteobacteria;o__Burkholderiales;f__Burkholderiaceae;g__Mycoavidus
Pandoraea	0	5.43472e-05	0	0	0.000236108	0	7.78132e-06	2.60981e-06	9.13176e-05	k__Bacteria;p__Proteobacteria;c__Betaproteobacteria;o__Burkholderiales;f__Burkholderiaceae;g__Pandoraea
Paraburkholderia	0.0314041	0.0295664	0.0313648	0.0121748	0.017093	0.00875368	0.0486986	0.0490766	0.060839	k__Bacteria;p__Proteobacteria;c__Betaproteobacteria;o__Burkholderiales;f__Burkholderiaceae;g__Paraburkholderia
Pararobbsia	0	0	0	0	0	0	6.53631e-05	3.91472e-05	0	k__Bacteria;p__Proteobacteria;c__Betaproteobacteria;o__Burkholderiales;f__Burkholderiaceae;g__Pararobbsia
Polynucleobacter	0	0	0	0	0	0	0	2.60981e-06	0	k__Bacteria;p__Proteobacteria;c__Betaproteobacteria;o__Burkholderiales;f__Burkholderiaceae;g__Polynucleobacter
Ralstonia	0.000904437	0.00122432	0.0006614	0.000225705	0.00261956	0.0056318	0.000357163	0.00179468	0.00158035	k__Bacteria;p__Proteobacteria;c__Betaproteobacteria;o__Burkholderiales;f__Burkholderiaceae;g__Ralstonia
Acidovorax	0.00224394	0	6.45898e-06	0	1.61548e-05	2.37908e-05	0	0	0.00058611	k__Bacteria;p__Proteobacteria;c__Betaproteobacteria;o__Burkholderiales;f__Comamonadaceae;g__Acidovorax
Alicycliphilus	0	0	0	0	0	0	0.000176636	0	0	k__Bacteria;p__Proteobacteria;c__Betaproteobacteria;o__Burkholderiales;f__Comamonadaceae;g__Alicycliphilus
Comamonas	8.23463e-06	0	0	0.0020579	0.00429717	0.00775183	0	0	0	k__Bacteria;p__Proteobacteria;c__Betaproteobacteria;o__Burkholderiales;f__Comamonadaceae;g__Comamonas
Delftia	0	0	0	0	7.08325e-05	0	0	0.000519353	8.57268e-05	k__Bacteria;p__Proteobacteria;c__Betaproteobacteria;o__Burkholderiales;f__Comamonadaceae;g__Delftia
Hydrogenophaga	4.11732e-06	0	0	0.00187645	7.45606e-06	0.00124505	0	0	0	k__Bacteria;p__Proteobacteria;c__Betaproteobacteria;o__Burkholderiales;f__Comamonadaceae;g__Hydrogenophaga
Hylemonella	0	0	0	0	0	1.45388e-05	0	0	0	k__Bacteria;p__Proteobacteria;c__Betaproteobacteria;o__Burkholderiales;f__Comamonadaceae;g__Hylemonella
Polaromonas	5.48975e-05	0.000104165	0.000103344	0.00113147	0.000647434	0.000662176	3.19034e-05	4.1757e-05	2.14317e-05	k__Bacteria;p__Proteobacteria;c__Betaproteobacteria;o__Burkholderiales;f__Comamonadaceae;g__Polaromonas
Ramlibacter	5.35251e-05	0.000116243	9.94683e-05	6.78589e-05	0.000267175	0.000133493	2.3344e-05	0.0001418	1.30454e-05	k__Bacteria;p__Proteobacteria;c__Betaproteobacteria;o__Burkholderiales;f__Comamonadaceae;g__Ramlibacter
Rhodoferax	1.23519e-05	1.50964e-05	7.75078e-06	0.000464686	0.000177703	3.30427e-05	0	8.69937e-06	9.31813e-07	k__Bacteria;p__Proteobacteria;c__Betaproteobacteria;o__Burkholderiales;f__Comamonadaceae;g__Rhodoferax
Variovorax	0.00479256	0.00550869	0.00479256	0.023938	0.017595	0.0195639	0.000797585	0.00152152	0.000970949	k__Bacteria;p__Proteobacteria;c__Betaproteobacteria;o__Burkholderiales;f__Comamonadaceae;g__Variovorax
Verminephrobacter	0	0	0	3.09791e-05	6.21338e-06	0	1.47845e-05	0	0	k__Bacteria;p__Proteobacteria;c__Betaproteobacteria;o__Burkholderiales;f__Comamonadaceae;g__Verminephrobacter
Collimonas	0.00154811	0.00113827	0.00222189	0.000507467	0.000472217	0.000229977	0.000656743	0.00041061	0.00044727	k__Bacteria;p__Proteobacteria;c__Betaproteobacteria;o__Burkholderiales;f__Oxalobacteraceae;g__Collimonas
Duganella	9.88156e-05	0	9.94683e-05	0.00049714	0.000141665	0.000103093	0	4.26269e-05	0	k__Bacteria;p__Proteobacteria;c__Betaproteobacteria;o__Burkholderiales;f__Oxalobacteraceae;g__Duganella
Glaciimonas	5.48975e-06	1.96254e-05	1.67933e-05	0	0	6.21203e-05	0	0	0	k__Bacteria;p__Proteobacteria;c__Betaproteobacteria;o__Burkholderiales;f__Oxalobacteraceae;g__Glaciimonas
Herbaspirillum	4.11732e-06	0.00129075	0	6.34333e-05	4.5979e-05	0	0	2.87079e-05	7.4545e-06	k__Bacteria;p__Proteobacteria;c__Betaproteobacteria;o__Burkholderiales;f__Oxalobacteraceae;g__Herbaspirillum
Herminiimonas	0	0	0.000410791	0	0	0	0	0	0	k__Bacteria;p__Proteobacteria;c__Betaproteobacteria;o__Burkholderiales;f__Oxalobacteraceae;g__Herminiimonas
Janthinobacterium	0	0	1.80851e-05	0.000169647	5.71631e-05	0.000358183	3.89066e-06	2.60981e-06	3.72725e-06	k__Bacteria;p__Proteobacteria;c__Betaproteobacteria;o__Burkholderiales;f__Oxalobacteraceae;g__Janthinobacterium
Massilia	8.37188e-05	0.000143416	0.000120137	0.000709568	0.000207527	0.000381974	8.09257e-05	8.17741e-05	0.000191953	k__Bacteria;p__Proteobacteria;c__Betaproteobacteria;o__Burkholderiales;f__Oxalobacteraceae;g__Massilia
Noviherbaspirillum	0	0	0	0	2.98242e-05	0	0	0	0	k__Bacteria;p__Proteobacteria;c__Betaproteobacteria;o__Burkholderiales;f__Oxalobacteraceae;g__Noviherbaspirillum
Undibacterium	6.86219e-06	3.01929e-06	7.75078e-06	0.000147519	2.23682e-05	2.90776e-05	0	0	0	k__Bacteria;p__Proteobacteria;c__Betaproteobacteria;o__Burkholderiales;f__Oxalobacteraceae;g__Undibacterium
Leptothrix	0	4.37797e-05	0	0	0	6.47638e-05	0	0	0	k__Bacteria;p__Proteobacteria;c__Betaproteobacteria;o__Burkholderiales;unclassified;g__Leptothrix
Methylibium	2.33315e-05	0.000160022	0	0	0.00031564	0.000297385	0	0	0	k__Bacteria;p__Proteobacteria;c__Betaproteobacteria;o__Burkholderiales;unclassified;g__Methylibium
Mitsuaria	0	2.86832e-05	3.87539e-05	0	6.58618e-05	1.98256e-05	0	9.56931e-06	4.65906e-06	k__Bacteria;p__Proteobacteria;c__Betaproteobacteria;o__Burkholderiales;unclassified;g__Mitsuaria
Rhizobacter	9.19534e-05	0	7.36324e-05	0.000151945	4.72217e-05	0.000114989	3.81285e-05	2.87079e-05	1.11818e-05	k__Bacteria;p__Proteobacteria;c__Betaproteobacteria;o__Burkholderiales;unclassified;g__Rhizobacter
Rubrivivax	0	0	0	3.68798e-05	0	0	0	1.3919e-05	7.4545e-06	k__Bacteria;p__Proteobacteria;c__Betaproteobacteria;o__Burkholderiales;unclassified;g__Rubrivivax
Sphaerotilus	0	0	0	0	3.97656e-05	0	0	0	8.38631e-06	k__Bacteria;p__Proteobacteria;c__Betaproteobacteria;o__Burkholderiales;unclassified;g__Sphaerotilus
Thiomonas	1.78417e-05	0	1.16262e-05	3.54047e-05	3.72803e-05	3.30427e-05	1.55626e-06	0	5.59088e-06	k__Bacteria;p__Proteobacteria;c__Betaproteobacteria;o__Burkholderiales;unclassified;g__Thiomonas
Ferrovum	1.37244e-06	3.01929e-06	2.58359e-06	4.42558e-06	0	0	0	0	0	k__Bacteria;p__Proteobacteria;c__Betaproteobacteria;o__Ferrovales;f__Ferrovaceae;g__Ferrovum
Chromobacterium	0	0	1.2918e-05	0	0	0	0	0	0	k__Bacteria;p__Proteobacteria;c__Betaproteobacteria;o__Neisseriales;f__Chromobacteriaceae;g__Chromobacterium
Iodobacter	3.4311e-05	0	9.30093e-05	0	0	0	0	0	0	k__Bacteria;p__Proteobacteria;c__Betaproteobacteria;o__Neisseriales;f__Chromobacteriaceae;g__Iodobacter
Pseudogulbenkiania	9.60707e-06	0	1.67933e-05	1.47519e-05	3.47949e-05	1.71822e-05	0	0	0	k__Bacteria;p__Proteobacteria;c__Betaproteobacteria;o__Neisseriales;f__Chromobacteriaceae;g__Pseudogulbenkiania
Crenobacter	0.000155086	0.000279284	0.000120137	0.000556148	0.000453577	0.000483746	3.42378e-05	8.26441e-05	1.58408e-05	k__Bacteria;p__Proteobacteria;c__Betaproteobacteria;o__Neisseriales;f__Neisseriaceae;g__Crenobacter
Eikenella	0	0	0	2.36031e-05	0	0	0	0	0	k__Bacteria;p__Proteobacteria;c__Betaproteobacteria;o__Neisseriales;f__Neisseriaceae;g__Eikenella
Neisseria	0	0	0	2.65535e-05	0	0	0	0	0	k__Bacteria;p__Proteobacteria;c__Betaproteobacteria;o__Neisseriales;f__Neisseriaceae;g__Neisseria
Candidatus_Nitrotoga	0	0	0	1.03264e-05	2.23682e-05	7.93026e-06	0	8.69937e-07	0	k__Bacteria;p__Proteobacteria;c__Betaproteobacteria;o__Nitrosomonadales;f__Gallionellaceae;g__Candidatus_Nitrotoga
Ferrigenium	8.23463e-06	0	0	2.36031e-05	3.47949e-05	4.62598e-05	0	0	3.72725e-06	k__Bacteria;p__Proteobacteria;c__Betaproteobacteria;o__Nitrosomonadales;f__Gallionellaceae;g__Ferrigenium
Sideroxydans	0	0	0	4.42558e-06	1.24268e-06	6.60855e-06	0	0	0	k__Bacteria;p__Proteobacteria;c__Betaproteobacteria;o__Nitrosomonadales;f__Gallionellaceae;g__Sideroxydans
Methyloradius	0	0	0	0	3.72803e-06	0	0	0	0	k__Bacteria;p__Proteobacteria;c__Betaproteobacteria;o__Nitrosomonadales;f__Methylophilaceae;g__Methyloradius
Methylotenera	0	0	0	4.72062e-05	3.23096e-05	2.24691e-05	0	0	0	k__Bacteria;p__Proteobacteria;c__Betaproteobacteria;o__Nitrosomonadales;f__Methylophilaceae;g__Methylotenera
Nitrosomonas	9.60707e-06	2.1135e-05	3.87539e-05	0.000131292	0.000173975	8.72328e-05	0	1.13092e-05	0	k__Bacteria;p__Proteobacteria;c__Betaproteobacteria;o__Nitrosomonadales;f__Nitrosomonadaceae;g__Nitrosomonas
Nitrosospira	0	0	0	1.91775e-05	0.000454819	0.000853824	1.08938e-05	3.39276e-05	1.02499e-05	k__Bacteria;p__Proteobacteria;c__Betaproteobacteria;o__Nitrosomonadales;f__Nitrosomonadaceae;g__Nitrosospira
Denitratisoma	0	6.03857e-06	0	0	0	0	0	0	0	k__Bacteria;p__Proteobacteria;c__Betaproteobacteria;o__Nitrosomonadales;f__Sterolibacteriaceae;g__Denitratisoma
Methyloversatilis	0	3.01929e-06	0	0	0	0	0	0	0	k__Bacteria;p__Proteobacteria;c__Betaproteobacteria;o__Nitrosomonadales;f__Sterolibacteriaceae;g__Methyloversatilis
Sulfuritalea	2.74488e-06	0	0	0	0	0	0	0	0	k__Bacteria;p__Proteobacteria;c__Betaproteobacteria;o__Nitrosomonadales;f__Sterolibacteriaceae;g__Sulfuritalea
Sulfuricella	0	3.01929e-06	0	0	0	0	0	0	0	k__Bacteria;p__Proteobacteria;c__Betaproteobacteria;o__Nitrosomonadales;f__Sulfuricellaceae;g__Sulfuricella
Sulfuriferula	0	1.05675e-05	0	1.77023e-05	0	2.37908e-05	0	0	0	k__Bacteria;p__Proteobacteria;c__Betaproteobacteria;o__Nitrosomonadales;f__Sulfuricellaceae;g__Sulfuriferula
Sulfurimicrobium	4.11732e-06	0	0	4.42558e-06	0	1.05737e-05	0	0	0	k__Bacteria;p__Proteobacteria;c__Betaproteobacteria;o__Nitrosomonadales;f__Sulfuricellaceae;g__Sulfurimicrobium
Thiobacillus	0	0	0.00290654	0.0157079	0	0.000196935	0	0.0045402	0	k__Bacteria;p__Proteobacteria;c__Betaproteobacteria;o__Nitrosomonadales;f__Thiobacillaceae;g__Thiobacillus
Usitatibacter	7.41117e-05	0.000113223	4.77965e-05	0.00018735	0.000103142	0.000157283	3.03471e-05	2.60981e-05	2.60908e-05	k__Bacteria;p__Proteobacteria;c__Betaproteobacteria;o__Nitrosomonadales;f__Usitatibacteraceae;g__Usitatibacter
Dechloromonas	0	0	5.16718e-06	0.000169647	0	7.93026e-06	0	0	0	k__Bacteria;p__Proteobacteria;c__Betaproteobacteria;o__Rhodocyclales;f__Azonexaceae;g__Dechloromonas
Fluviibacter	0	3.01929e-05	0	0	0	0	0	0	0	k__Bacteria;p__Proteobacteria;c__Betaproteobacteria;o__Rhodocyclales;f__Fluviibacteraceae;g__Fluviibacter
Rugosibacter	0	0	2.19605e-05	0.000115065	0.000132966	9.38414e-05	0	0	0	k__Bacteria;p__Proteobacteria;c__Betaproteobacteria;o__Rhodocyclales;f__Rhodocyclaceae;g__Rugosibacter
Azoarcus	0	5.73665e-05	0	0	1.36694e-05	3.1721e-05	0	0	0	k__Bacteria;p__Proteobacteria;c__Betaproteobacteria;o__Rhodocyclales;f__Zoogloeaceae;g__Azoarcus
Nitrogeniibacter	0	0	0	5.90078e-06	0	0	0	0	0	k__Bacteria;p__Proteobacteria;c__Betaproteobacteria;o__Rhodocyclales;f__Zoogloeaceae;g__Nitrogeniibacter
Thauera	0	0	5.42554e-05	9.8838e-05	0	0	0	4.1757e-05	0	k__Bacteria;p__Proteobacteria;c__Betaproteobacteria;o__Rhodocyclales;f__Zoogloeaceae;g__Thauera
Casimicrobium	0	0	0	0.000452885	0	0	0	0.000187037	0	k__Bacteria;p__Proteobacteria;c__Betaproteobacteria;unclassified;f__Casimicrobiaceae;g__Casimicrobium
Candidatus_Accumulibacter	2.74488e-05	0	0	0	1.73975e-05	5.68335e-05	0	9.56931e-06	0	k__Bacteria;p__Proteobacteria;c__Betaproteobacteria;unclassified;unclassified;g__Candidatus_Accumulibacter
Persicimonas	2.74488e-06	0	0	0	0	0	0	0	0	k__Bacteria;p__Proteobacteria;c__Deltaproteobacteria;o__Bradymonadales;f__Bradymonadaceae;g__Persicimonas
Desulfarculus	0	0	0	0	0	0	0	0	1.21136e-05	k__Bacteria;p__Proteobacteria;c__Deltaproteobacteria;o__Desulfarculales;f__Desulfarculaceae;g__Desulfarculus
Desulfatibacillum	0.000264881	0	0	0.000445509	0	0.00025509	0	0	0	k__Bacteria;p__Proteobacteria;c__Deltaproteobacteria;o__Desulfobacterales;f__Desulfobacteraceae;g__Desulfatibacillum
Desulfobacterium	0	0	0	0	0	0	0	0	8.38631e-06	k__Bacteria;p__Proteobacteria;c__Deltaproteobacteria;o__Desulfobacterales;f__Desulfobacteraceae;g__Desulfobacterium
Desulfoluna	0	1.50964e-06	0	0	0	1.32171e-06	0	0	0	k__Bacteria;p__Proteobacteria;c__Deltaproteobacteria;o__Desulfobacterales;f__Desulfobacteraceae;g__Desulfoluna
Desulfosudis	1.37244e-06	0	0	0	0	0	0	0	0	k__Bacteria;p__Proteobacteria;c__Deltaproteobacteria;o__Desulfobacterales;f__Desulfosudaceae;g__Desulfosudis
Desulfolutivibrio	0	0	0	0	0	1.32171e-06	0	0	0	k__Bacteria;p__Proteobacteria;c__Deltaproteobacteria;o__Desulfovibrionales;f__Desulfovibrionaceae;g__Desulfolutivibrio
Desulfovibrio	0	0	3.87539e-06	0	0	0	3.03471e-05	0	0	k__Bacteria;p__Proteobacteria;c__Deltaproteobacteria;o__Desulfovibrionales;f__Desulfovibrionaceae;g__Desulfovibrio
Oceanidesulfovibrio	0	1.50964e-06	0	0	0	0	0	0	0	k__Bacteria;p__Proteobacteria;c__Deltaproteobacteria;o__Desulfovibrionales;f__Desulfovibrionaceae;g__Oceanidesulfovibrio
Pelobacter	0.000113912	0.000504221	9.81765e-05	0.000694816	0.00195224	0	0	0.000152239	0	k__Bacteria;p__Proteobacteria;c__Deltaproteobacteria;o__Desulfuromonadales;f__Desulfuromonadaceae;g__Pelobacter
Citrifermentans	5.48975e-06	0	0	0	1.24268e-05	0	2.3344e-06	0	0	k__Bacteria;p__Proteobacteria;c__Deltaproteobacteria;o__Desulfuromonadales;f__Geobacteraceae;g__Citrifermentans
Geobacter	4.11732e-06	1.20771e-05	3.87539e-06	5.90078e-05	3.60376e-05	5.94769e-05	2.41221e-05	0.000128751	8.85222e-05	k__Bacteria;p__Proteobacteria;c__Deltaproteobacteria;o__Desulfuromonadales;f__Geobacteraceae;g__Geobacter
Geomonas	4.11732e-06	1.50964e-05	0	0	6.21338e-06	0	6.22506e-06	5.21962e-06	0	k__Bacteria;p__Proteobacteria;c__Deltaproteobacteria;o__Desulfuromonadales;f__Geobacteraceae;g__Geomonas
Syntrophotalea	0	0	0	0	0	0	0	0	6.52269e-06	k__Bacteria;p__Proteobacteria;c__Deltaproteobacteria;o__Desulfuromonadales;f__Syntrophotaleaceae;g__Syntrophotalea
Anaeromyxobacter	1.78417e-05	4.52893e-06	0	8.26109e-05	7.33179e-05	5.81552e-05	0.000496448	0.000378423	0.000304703	k__Bacteria;p__Proteobacteria;c__Deltaproteobacteria;o__Myxococcales;f__Anaeromyxobacteraceae;g__Anaeromyxobacter
Archangium	6.99944e-05	0.000113223	7.23406e-05	0.000126867	0.000183916	0.000199578	9.10414e-05	0.000128751	0.000114613	k__Bacteria;p__Proteobacteria;c__Deltaproteobacteria;o__Myxococcales;f__Archangiaceae;g__Archangium
Cystobacter	0	1.20771e-05	0	1.32767e-05	8.69873e-06	1.98256e-05	0	0	0	k__Bacteria;p__Proteobacteria;c__Deltaproteobacteria;o__Myxococcales;f__Archangiaceae;g__Cystobacter
Melittangium	0	0	0	0	0	0	0	8.69937e-06	0	k__Bacteria;p__Proteobacteria;c__Deltaproteobacteria;o__Myxococcales;f__Archangiaceae;g__Melittangium
Stigmatella	3.29385e-05	0	4.00457e-05	0.000165222	0.000248535	0.000191648	2.64565e-05	6.26355e-05	5.31133e-05	k__Bacteria;p__Proteobacteria;c__Deltaproteobacteria;o__Myxococcales;f__Archangiaceae;g__Stigmatella
Haliangium	0	0	1.2918e-06	1.47519e-05	4.9707e-06	0.00073487	2.3344e-06	8.69937e-07	0	k__Bacteria;p__Proteobacteria;c__Deltaproteobacteria;o__Myxococcales;f__Kofleriaceae;g__Haliangium
Labilithrix	5.48975e-05	4.52893e-05	5.81308e-05	7.52349e-05	5.34351e-05	5.41901e-05	4.04629e-05	3.56674e-05	5.59088e-05	k__Bacteria;p__Proteobacteria;c__Deltaproteobacteria;o__Myxococcales;f__Labilitrichaceae;g__Labilithrix
Corallococcus	2.1959e-05	0	0	9.1462e-05	2.11255e-05	0.000178431	3.73503e-05	9.48232e-05	3.72725e-05	k__Bacteria;p__Proteobacteria;c__Deltaproteobacteria;o__Myxococcales;f__Myxococcaceae;g__Corallococcus
Myxococcus	7.68566e-05	8.60497e-05	0.000117553	8.70364e-05	0.000219954	0.00021676	3.42378e-05	3.82772e-05	3.35453e-05	k__Bacteria;p__Proteobacteria;c__Deltaproteobacteria;o__Myxococcales;f__Myxococcaceae;g__Myxococcus
Pyxidicoccus	0	9.05786e-06	5.16718e-06	0	4.47363e-05	0.000118954	3.11253e-06	0	0	k__Bacteria;p__Proteobacteria;c__Deltaproteobacteria;o__Myxococcales;f__Myxococcaceae;g__Pyxidicoccus
Aetherobacter	0	0	0	0	2.11255e-05	9.25197e-06	6.22506e-06	0	0	k__Bacteria;p__Proteobacteria;c__Deltaproteobacteria;o__Myxococcales;f__Polyangiaceae;g__Aetherobacter
Chondromyces	6.86219e-06	0	0	0	9.94141e-06	2.64342e-06	0	0	1.77044e-05	k__Bacteria;p__Proteobacteria;c__Deltaproteobacteria;o__Myxococcales;f__Polyangiaceae;g__Chondromyces
Jahnella	0	0	0	0	0	0	0	0	9.31813e-07	k__Bacteria;p__Proteobacteria;c__Deltaproteobacteria;o__Myxococcales;f__Polyangiaceae;g__Jahnella
Polyangium	0.00016881	0	0.000317782	0	0	0.00021676	0	0	0	k__Bacteria;p__Proteobacteria;c__Deltaproteobacteria;o__Myxococcales;f__Polyangiaceae;g__Polyangium
Sorangium	0.000306054	0.000374392	0.0002519	0.000625482	0.000678501	0.000351575	0.000219433	0.000291429	0.000166794	k__Bacteria;p__Proteobacteria;c__Deltaproteobacteria;o__Myxococcales;f__Polyangiaceae;g__Sorangium
Sandaracinus	0	0	0	4.42558e-06	4.9707e-06	2.64342e-06	6.22506e-06	1.73987e-06	1.86363e-06	k__Bacteria;p__Proteobacteria;c__Deltaproteobacteria;o__Myxococcales;f__Sandaracinaceae;g__Sandaracinus
Vulgatibacter	0	0	0	0	0	0	0	1.73987e-06	0	k__Bacteria;p__Proteobacteria;c__Deltaproteobacteria;o__Myxococcales;f__Vulgatibacteraceae;g__Vulgatibacter
Minicystis	0.000181162	0.000218898	0.000134347	0.000132767	0.000181431	0.000158605	0.000195311	0.000113962	0.000174249	k__Bacteria;p__Proteobacteria;c__Deltaproteobacteria;o__Myxococcales;unclassified;g__Minicystis
Syntrophus	0	0	0	0	0	0	7.78132e-07	0	0	k__Bacteria;p__Proteobacteria;c__Deltaproteobacteria;o__Syntrophobacterales;f__Syntrophaceae;g__Syntrophus
Arcobacter	0	0	0	0	0.00327569	0	0	0	0	k__Bacteria;p__Proteobacteria;c__Epsilonproteobacteria;o__Campylobacterales;f__Arcobacteraceae;g__Arcobacter
Campylobacter	0	0	1.2918e-06	8.85116e-06	0	0	0	0	0	k__Bacteria;p__Proteobacteria;c__Epsilonproteobacteria;o__Campylobacterales;f__Campylobacteraceae;g__Campylobacter
Helicobacter	0	0	0	0	0	0	1.55626e-06	0	0	k__Bacteria;p__Proteobacteria;c__Epsilonproteobacteria;o__Campylobacterales;f__Helicobacteraceae;g__Helicobacter
Acidiferrobacter	0	3.01929e-06	0	0	3.72803e-06	1.32171e-06	0	0	0	k__Bacteria;p__Proteobacteria;c__Gammaproteobacteria;o__Acidiferrobacterales;f__Acidiferrobacteraceae;g__Acidiferrobacter
Aeromonas	4.3918e-05	3.01929e-06	0	2.95039e-06	0	0	0	1.73987e-06	0	k__Bacteria;p__Proteobacteria;c__Gammaproteobacteria;o__Aeromonadales;f__Aeromonadaceae;g__Aeromonas
Oceanisphaera	0	0	1.2918e-06	0	0	0	0	0	0	k__Bacteria;p__Proteobacteria;c__Gammaproteobacteria;o__Aeromonadales;f__Aeromonadaceae;g__Oceanisphaera
Colwellia	0	1.50964e-06	0	0	0	0	0	0	0	k__Bacteria;p__Proteobacteria;c__Gammaproteobacteria;o__Alteromonadales;f__Colwelliaceae;g__Colwellia
Aliidiomarina	0	0	0	0	0	0	0	0	0.000398816	k__Bacteria;p__Proteobacteria;c__Gammaproteobacteria;o__Alteromonadales;f__Idiomarinaceae;g__Aliidiomarina
Pseudoalteromonas	4.11732e-06	0	0	0	0	0	0	0	0	k__Bacteria;p__Proteobacteria;c__Gammaproteobacteria;o__Alteromonadales;f__Pseudoalteromonadaceae;g__Pseudoalteromonas
Shewanella	0	1.50964e-06	7.75078e-06	1.47519e-05	2.36108e-05	0	0	0	0	k__Bacteria;p__Proteobacteria;c__Gammaproteobacteria;o__Alteromonadales;f__Shewanellaceae;g__Shewanella
Allochromatium	0	0	0	0	4.9707e-06	0	0	0	0	k__Bacteria;p__Proteobacteria;c__Gammaproteobacteria;o__Chromatiales;f__Chromatiaceae;g__Allochromatium
Thiodictyon	0	0	0	4.42558e-06	0	0	0	0	0	k__Bacteria;p__Proteobacteria;c__Gammaproteobacteria;o__Chromatiales;f__Chromatiaceae;g__Thiodictyon
Acidihalobacter	0	0	0	1.91775e-05	0	0	0	0	0	k__Bacteria;p__Proteobacteria;c__Gammaproteobacteria;o__Chromatiales;f__Ectothiorhodospiraceae;g__Acidihalobacter
Spiribacter	0	0	0	0	1.24268e-06	0	0	0	0	k__Bacteria;p__Proteobacteria;c__Gammaproteobacteria;o__Chromatiales;f__Ectothiorhodospiraceae;g__Spiribacter
Citrobacter	0	0	0	0	0	0.000215439	0	0	0	k__Bacteria;p__Proteobacteria;c__Gammaproteobacteria;o__Enterobacterales;f__Enterobacteriaceae;g__Citrobacter
Cronobacter	0	0	0	0	0	0	0	0	3.72725e-06	k__Bacteria;p__Proteobacteria;c__Gammaproteobacteria;o__Enterobacterales;f__Enterobacteriaceae;g__Cronobacter
Escherichia	0	0.00791657	0	0.000634333	0	0	0.000164186	0.00716132	0	k__Bacteria;p__Proteobacteria;c__Gammaproteobacteria;o__Enterobacterales;f__Enterobacteriaceae;g__Escherichia
Klebsiella	0	0	0	0.000854137	0.000458547	0	0	0	0	k__Bacteria;p__Proteobacteria;c__Gammaproteobacteria;o__Enterobacterales;f__Enterobacteriaceae;g__Klebsiella
Plesiomonas	0	0	0	1.03264e-05	0	0	0	0	0	k__Bacteria;p__Proteobacteria;c__Gammaproteobacteria;o__Enterobacterales;f__Enterobacteriaceae;g__Plesiomonas
Salmonella	0	0	0	0.00246947	0	0	0	0	0	k__Bacteria;p__Proteobacteria;c__Gammaproteobacteria;o__Enterobacterales;f__Enterobacteriaceae;g__Salmonella
Pantoea	0	2.26447e-05	0	0	4.84644e-05	6.60855e-06	0	0	0	k__Bacteria;p__Proteobacteria;c__Gammaproteobacteria;o__Enterobacterales;f__Erwiniaceae;g__Pantoea
Morganella	0	0	0	0	0	0	0	0	1.58408e-05	k__Bacteria;p__Proteobacteria;c__Gammaproteobacteria;o__Enterobacterales;f__Morganellaceae;g__Morganella
Dickeya	0	0	2.58359e-06	0	0	0	0	0	0	k__Bacteria;p__Proteobacteria;c__Gammaproteobacteria;o__Enterobacterales;f__Pectobacteriaceae;g__Dickeya
Candidatus_Fukatsuia	0	9.05786e-06	0	0	0	0	0	0	4.65906e-06	k__Bacteria;p__Proteobacteria;c__Gammaproteobacteria;o__Enterobacterales;f__Yersiniaceae;g__Candidatus_Fukatsuia
Rahnella	0	1.96254e-05	1.93769e-05	0	0	0	1.32282e-05	3.47975e-06	0	k__Bacteria;p__Proteobacteria;c__Gammaproteobacteria;o__Enterobacterales;f__Yersiniaceae;g__Rahnella
Serratia	1.50968e-05	0	1.55016e-05	0	0	0	5.44692e-06	0	0	k__Bacteria;p__Proteobacteria;c__Gammaproteobacteria;o__Enterobacterales;f__Yersiniaceae;g__Serratia
Yersinia	6.86219e-06	0	0	7.81853e-05	0	0	0	0	0	k__Bacteria;p__Proteobacteria;c__Gammaproteobacteria;o__Enterobacterales;f__Yersiniaceae;g__Yersinia
Aquicella	0	3.01929e-06	1.2918e-06	0	3.72803e-06	0	1.55626e-06	0	0	k__Bacteria;p__Proteobacteria;c__Gammaproteobacteria;o__Legionellales;f__Coxiellaceae;g__Aquicella
Coxiella	0	3.01929e-06	0	0	0	0	0	0	0	k__Bacteria;p__Proteobacteria;c__Gammaproteobacteria;o__Legionellales;f__Coxiellaceae;g__Coxiella
Rickettsiella	2.74488e-06	0	5.16718e-06	1.47519e-06	4.9707e-06	0	2.3344e-06	2.60981e-06	9.31813e-07	k__Bacteria;p__Proteobacteria;c__Gammaproteobacteria;o__Legionellales;f__Coxiellaceae;g__Rickettsiella
Legionella	3.29385e-05	2.56639e-05	1.67933e-05	8.85116e-06	1.49121e-05	6.60855e-06	1.1672e-05	7.82944e-06	1.30454e-05	k__Bacteria;p__Proteobacteria;c__Gammaproteobacteria;o__Legionellales;f__Legionellaceae;g__Legionella
Tatlockia	0	0	0	0	0	0	1.55626e-06	0	0	k__Bacteria;p__Proteobacteria;c__Gammaproteobacteria;o__Legionellales;f__Legionellaceae;g__Tatlockia
Candidatus_Methylospira	0	0	0	0	0	0	0	1.73987e-06	0	k__Bacteria;p__Proteobacteria;c__Gammaproteobacteria;o__Methylococcales;f__Methylococcaceae;g__Candidatus_Methylospira
Methylomicrobium	0	0	0	0	0	0	4.66879e-06	5.21962e-06	4.65906e-06	k__Bacteria;p__Proteobacteria;c__Gammaproteobacteria;o__Methylococcales;f__Methylococcaceae;g__Methylomicrobium
Acinetobacter	7.41117e-05	0	5.16718e-06	0	5.09497e-05	0	2.02314e-05	1.30491e-05	0	k__Bacteria;p__Proteobacteria;c__Gammaproteobacteria;o__Moraxellales;f__Moraxellaceae;g__Acinetobacter
Aquirhabdus	6.86219e-06	7.54822e-06	1.2918e-06	0	3.72803e-06	0	0	0	0	k__Bacteria;p__Proteobacteria;c__Gammaproteobacteria;o__Moraxellales;f__Moraxellaceae;g__Aquirhabdus
Moraxella	5.48975e-06	4.52893e-06	0	7.37597e-06	0	0	0	0	0	k__Bacteria;p__Proteobacteria;c__Gammaproteobacteria;o__Moraxellales;f__Moraxellaceae;g__Moraxella
Solimonas	0	0	0	1.47519e-05	4.9707e-06	0	0	4.34969e-06	0	k__Bacteria;p__Proteobacteria;c__Gammaproteobacteria;o__Nevskiales;f__Sinobacteraceae;g__Solimonas
Steroidobacter	0	0	0	0	0	0.000125562	0	4.34969e-05	0	k__Bacteria;p__Proteobacteria;c__Gammaproteobacteria;o__Nevskiales;f__Steroidobacteraceae;g__Steroidobacter
Alcanivorax	0	1.05675e-05	0	1.91775e-05	8.69873e-05	0	0	0	0	k__Bacteria;p__Proteobacteria;c__Gammaproteobacteria;o__Oceanospirillales;f__Alcanivoracaceae;g__Alcanivorax
Halomonas	1.37244e-06	6.03857e-06	0	1.03264e-05	6.21338e-06	1.71822e-05	5.44692e-06	2.60981e-06	0	k__Bacteria;p__Proteobacteria;c__Gammaproteobacteria;o__Oceanospirillales;f__Halomonadaceae;g__Halomonas
Pistricoccus	0	0	0	0	0	0	0	8.69937e-07	0	k__Bacteria;p__Proteobacteria;c__Gammaproteobacteria;o__Oceanospirillales;f__Halomonadaceae;g__Pistricoccus
Zymobacter	0	0	0	0	0	1.85039e-05	0	0	0	k__Bacteria;p__Proteobacteria;c__Gammaproteobacteria;o__Oceanospirillales;f__Halomonadaceae;g__Zymobacter
Actinobacillus	0	0	0	0	0	0	0	2.08785e-05	0	k__Bacteria;p__Proteobacteria;c__Gammaproteobacteria;o__Pasteurellales;f__Pasteurellaceae;g__Actinobacillus
Aggregatibacter	0	0	0	1.03264e-05	0	0	0	0	0	k__Bacteria;p__Proteobacteria;c__Gammaproteobacteria;o__Pasteurellales;f__Pasteurellaceae;g__Aggregatibacter
Pasteurella	7.54841e-05	6.64243e-05	0	0.000225705	0	0	0	0	0	k__Bacteria;p__Proteobacteria;c__Gammaproteobacteria;o__Pasteurellales;f__Pasteurellaceae;g__Pasteurella
Azotobacter	0	0	5.16718e-06	0	0	0	1.7897e-05	1.73987e-05	0.000101568	k__Bacteria;p__Proteobacteria;c__Gammaproteobacteria;o__Pseudomonadales;f__Pseudomonadaceae;g__Azotobacter
Pseudomonas	0.00682239	0.00755426	0.00753505	0.0091639	0.00290041	0.00418321	0.00503062	0.00334056	0.00895472	k__Bacteria;p__Proteobacteria;c__Gammaproteobacteria;o__Pseudomonadales;f__Pseudomonadaceae;g__Pseudomonas
Thaumasiovibrio	0	3.01929e-06	0	0	0	0	0	0	0	k__Bacteria;p__Proteobacteria;c__Gammaproteobacteria;o__Vibrionales;f__Vibrionaceae;g__Thaumasiovibrio
Vibrio	0	1.50964e-06	0	0	0	9.25197e-06	0	0	0	k__Bacteria;p__Proteobacteria;c__Gammaproteobacteria;o__Vibrionales;f__Vibrionaceae;g__Vibrio
Ahniella	1.37244e-06	0	1.2918e-06	0	0	0	0	0	0	k__Bacteria;p__Proteobacteria;c__Gammaproteobacteria;o__Xanthomonadales;f__Rhodanobacteraceae;g__Ahniella
Dyella	3.70558e-05	8.15208e-05	4.26293e-05	0	1.49121e-05	1.45388e-05	0.000150958	0.000212265	8.01359e-05	k__Bacteria;p__Proteobacteria;c__Gammaproteobacteria;o__Xanthomonadales;f__Rhodanobacteraceae;g__Dyella
Luteibacter	0.000111168	0.000267207	0.00023769	1.03264e-05	0	1.45388e-05	0	0	0	k__Bacteria;p__Proteobacteria;c__Gammaproteobacteria;o__Xanthomonadales;f__Rhodanobacteraceae;g__Luteibacter
Rhodanobacter	0.000310171	0.00093296	8.39667e-05	0	0	0	3.73503e-05	0	0	k__Bacteria;p__Proteobacteria;c__Gammaproteobacteria;o__Xanthomonadales;f__Rhodanobacteraceae;g__Rhodanobacter
Arenimonas	0	1.96254e-05	0	1.18016e-05	0	0	0	0	0	k__Bacteria;p__Proteobacteria;c__Gammaproteobacteria;o__Xanthomonadales;f__Xanthomonadaceae;g__Arenimonas
Lysobacter	4.11732e-05	0	2.58359e-05	4.13054e-05	0	0.000318532	4.98004e-05	5.48061e-05	5.77724e-05	k__Bacteria;p__Proteobacteria;c__Gammaproteobacteria;o__Xanthomonadales;f__Xanthomonadaceae;g__Lysobacter
Pseudolysobacter	0	1.50964e-06	0	2.95039e-06	0	2.64342e-06	0	2.60981e-06	4.65906e-06	k__Bacteria;p__Proteobacteria;c__Gammaproteobacteria;o__Xanthomonadales;f__Xanthomonadaceae;g__Pseudolysobacter
Stenotrophomonas	5.90149e-05	0.000232485	0.00196482	0.000122441	0	0	0	0	0	k__Bacteria;p__Proteobacteria;c__Gammaproteobacteria;o__Xanthomonadales;f__Xanthomonadaceae;g__Stenotrophomonas
Thermomonas	0	0	5.16718e-06	0	0	0	0	0	0	k__Bacteria;p__Proteobacteria;c__Gammaproteobacteria;o__Xanthomonadales;f__Xanthomonadaceae;g__Thermomonas
Xanthomonas	0.000491333	0.00025211	0.000197645	0.00061073	0.000461033	0.000159927	7.23663e-05	0	0	k__Bacteria;p__Proteobacteria;c__Gammaproteobacteria;o__Xanthomonadales;f__Xanthomonadaceae;g__Xanthomonas
Xylella	0	0	0	0	9.1958e-05	0	0	0	0	k__Bacteria;p__Proteobacteria;c__Gammaproteobacteria;o__Xanthomonadales;f__Xanthomonadaceae;g__Xylella
Candidatus_Pseudothioglobus	0	0	0	5.90078e-06	0	0	0	0	0	k__Bacteria;p__Proteobacteria;c__Gammaproteobacteria;unclassified;unclassified;g__Candidatus_Pseudothioglobus
Bacteriovorax	0	0	0	2.95039e-06	0	0	0	0	9.31813e-07	k__Bacteria;p__Proteobacteria;c__Oligoflexia;o__Bacteriovoracales;f__Bacteriovoracaceae;g__Bacteriovorax
Bdellovibrio	0	0	0	0.000147519	0.000177703	3.96513e-06	0	0	0	k__Bacteria;p__Proteobacteria;c__Oligoflexia;o__Bdellovibrionales;f__Bdellovibrionaceae;g__Bdellovibrio
Leptospira	2.74488e-06	1.50964e-06	0	4.42558e-06	6.21338e-06	9.25197e-06	2.3344e-06	1.73987e-06	1.86363e-06	k__Bacteria;p__Spirochaetes;c__Spirochaetia;o__Leptospirales;f__Leptospiraceae;g__Leptospira
Treponema	0	0	0	1.47519e-06	0	0	0	0	0	k__Bacteria;p__Spirochaetes;c__Spirochaetia;o__Spirochaetales;f__Treponemataceae;g__Treponema
Lacunisphaera	1.23519e-05	6.03857e-06	1.03344e-05	1.32767e-05	7.45606e-06	1.98256e-05	7.00319e-06	4.34969e-06	0	k__Bacteria;p__Verrucomicrobia;c__Opitutae;o__Opitutales;f__Opitutaceae;g__Lacunisphaera
Nibricoccus	1.37244e-06	0	0	0	2.48535e-06	1.32171e-06	0	0	0	k__Bacteria;p__Verrucomicrobia;c__Opitutae;o__Opitutales;f__Opitutaceae;g__Nibricoccus
Oleiharenicola	0	0	0	7.37597e-06	0	2.64342e-06	0	4.34969e-06	0	k__Bacteria;p__Verrucomicrobia;c__Opitutae;o__Opitutales;f__Opitutaceae;g__Oleiharenicola
Opitutus	0.000373303	0.000288342	0.000219605	0.000262585	0.00028333	0.000191648	0.000111273	0.000100043	9.69085e-05	k__Bacteria;p__Verrucomicrobia;c__Opitutae;o__Opitutales;f__Opitutaceae;g__Opitutus
Chthoniobacter	0	0.00038194	7.36324e-05	0	0	0	4.74661e-05	0	5.9636e-05	k__Bacteria;p__Verrucomicrobia;c__Spartobacteria;o__Chthoniobacterales;f__Chthoniobacteraceae;g__Chthoniobacter
Akkermansia	0	4.52893e-06	0	6.34333e-05	9.94141e-06	1.98256e-05	0	9.56931e-06	0	k__Bacteria;p__Verrucomicrobia;c__Verrucomicrobiae;o__Verrucomicrobiales;f__Akkermansiaceae;g__Akkermansia
Pedosphaera	2.05866e-05	2.41543e-05	2.97113e-05	5.90078e-06	2.48535e-06	1.18954e-05	7.78132e-06	1.47889e-05	1.95681e-05	k__Bacteria;p__Verrucomicrobia;c__Verrucomicrobiae;o__Verrucomicrobiales;f__Verrucomicrobia_subdivision_3;g__Pedosphaera
Luteolibacter	0	1.50964e-06	0	1.47519e-06	0	0	7.78132e-07	0	1.86363e-06	k__Bacteria;p__Verrucomicrobia;c__Verrucomicrobiae;o__Verrucomicrobiales;f__Verrucomicrobiaceae;g__Luteolibacter
Roseimicrobium	0	0	1.2918e-06	0	0	0	0	0	9.31813e-07	k__Bacteria;p__Verrucomicrobia;c__Verrucomicrobiae;o__Verrucomicrobiales;f__Verrucomicrobiaceae;g__Roseimicrobium
Verrucomicrobium	1.37244e-06	1.50964e-06	0	0	0	0	0	0	1.86363e-06	k__Bacteria;p__Verrucomicrobia;c__Verrucomicrobiae;o__Verrucomicrobiales;f__Verrucomicrobiaceae;g__Verrucomicrobium
Candidatus_Methylomirabilis	0	0	0	1.47519e-06	0	1.32171e-06	0	0	0	k__Bacteria;p__candidate_division_NC10;unclassified;unclassified;unclassified;g__Candidatus_Methylomirabilis
unclassified	0.449721	0.470588	0.434085	0.599876	0.586477	0.612205	0.297436	0.284871	0.272881	unclassified

## Sheet: Table S10
Table S10 A total of 239 bacterial genera commonly identified in the rhizosphere microbial community of Astragalus forrestii (AF), A. ernestii (AE) and A. acaulis (AA)
Caballeronia			Pelobacter		Humisphaera		Rhodoferax
Aeromonas			Dyella		Neorhizobium		Paludibaculum
Nordella			Methylocella		Jiangella		Cupriavidus
Novosphingobium			Actinoplanes		Starkeya		Aminobacter
Nakamurella			Pseudarthrobacter		Frankia		Aquisphaera
Lacunisphaera			Arthrobacter		Streptacidiphilus		Mucilaginibacter
Bordetella			Tautonia		Corynebacterium		Hymenobacter
Skermanella			Sorangium		Bosea		Mycolicibacterium
Lysinibacillus			Pedobacter		Terriglobus		Viridibacillus
Ensifer			Chondromyces		Nocardiopsis		Beijerinckia
Thauera			Flavobacterium		Aquicella		Gemmatirosa
Pseudorhodoplanes			Catenulispora		Candidatus_Solibacter		Phytohabitans
Archangium			Opitutus		Haliscomenobacter		Baekduia
Candidatus_Protochlamydia			Cohnella		Janthinobacterium		Kaistia
Frigoriglobus			Scytonema		Candidatus_Accumulibacter		Ktedonosporobacter
Citrifermentans			Bacillus		Mesorhizobium		Sphingobium
Methylocystis			Edaphobacter		Phenylobacterium		Acidimicrobium
Mycobacterium			Oscillatoria		Lactobacillus		Criblamydia
Cutibacterium			Labilithrix		Caulobacter		Nocardia
Limnoglobus			Sphingopyxis		Priestia		Luteitalea
Rhodopseudomonas			Xanthobacter		Bifidobacterium		Luteolibacter
Rhizobium			Kitasatospora		Duganella		Pseudolabrys
Gluconacetobacter			Rubrobacter		Xanthomonas		Catellatospora
Pengzhenrongella			Bacteroides		Halomonas		Pradoshia
Blastococcus			Crenobacter		Rhizorhabdus		Nocardioides
Cellulomonas			Pyxidicoccus		Phreatobacter		Saccharopolyspora
Pseudonocardia			Microlunatus		Akkermansia		Thermosporothrix
Massilia			Nitrobacter		Ramlibacter		Haliangium
Jatrophihabitans			Tardiphaga		Acidithiobacillus		Methylovirgula
Nostoc			unclassified		Devosia		Mitsuaria
Pedococcus			Spirosoma		Micromonospora		Anaeromyxobacter
Iamia			Tetrasphaera		Singulisphaera		Bradyrhizobium
Thiomonas			Herbaspirillum		Lysobacter		Chryseolinea
Clostridium			Lichenicola		Labrys		Pseudolysobacter
Anatilimnocola			Legionella		Parachlamydia		Paenibacillus
Aquihabitans			Paraburkholderia		Pandoraea		Microvirga
Rhodococcus			Actinopolymorpha		Sporosarcina		Fimbriimonas
Stigmatella			Agrobacterium		Methylobacterium		Pseudomonas
Geomonas			Kutzneria		Kribbella		Staphylococcus
Actinomadura			Gemmata		Peribacillus		Nonomuraea
Brevundimonas			Kaustia		Mycobacteroides		Dyadobacter
Pelosinus			Ilumatobacter		Planctomyces		Acinetobacter
Nitrospira			Acidibrevibacterium		Solibacillus		Niastella
Telmatocola			Minicystis		Neobacillus		Usitatibacter
Leifsonia			Thermomonospora		Corallococcus		Conexibacter
Acidovorax			Hyphomicrobium		Blastochloris		Collimonas
Candidatus_Koribacter			Sinorhizobium		Acidobacterium		Paraflavitalea
Pedosphaera			Streptosporangium		Methylosinus		Myxococcus
Tuwongella			Paludisphaera		Burkholderia		Mycolicibacter
Paenarthrobacter			Kibdelosporangium		Chitinophaga		Streptomyces
Thiobacillus			Ferrigenium		Escherichia		Variovorax
Amycolatopsis			Actinomarinicola		Ralstonia		Sphingomonas
Urbifossiella			Streptococcus		Polaromonas		Rhizobacter
Stella			Phyllobacterium		Mycoavidus		Panacibacter
Hypericibacter			Chryseobacterium		Geobacter		Psychrobacillus
Gemmatimonas			Dactylosporangium		Lichenihabitans		Modestobacter
Geodermatophilus			Allokutzneria		Defluviicoccus		Methylorubrum
Rhodoplanes			Terricaulis		Granulicella		Acidiphilium
Pelobacter			Afipia		Ferruginibacter		Nitrosomonas
Dyella			Leptospira		Egibacter		Microbacterium
							Rickettsiella

## Sheet: Table S11
Table S11 The proportion of the top 20 bacterial genera commonly identified in the rhizosphere microbial community of Astragalus forrestii (AF), A. acaulis (AA) and A. ernestii (AE)
Name	AE01	AE02	AE03	percentage	AA01	AA02	AA03	percentage	AF01	AF02	AF03	percentage
unclassified	0.600344	0.587109	0.612506	0.6	0.447264	0.46905	0.433196	0.4498	0.295539	0.28395	0.271419	0.2836
Bradyrhizobium	0.17707	0.17326	0.149507	0.1666	0.28644	0.270204	0.331652	0.2961	0.484991	0.502896	0.486108	0.4913
Afipia	0.0146256	0.022673	0.0298127	0.0224	0.066482	0.0749686	0.0329615	0.0581	0.0209923	0.00999345	0.0228944	0.018
Paraburkholderia	0.0120657	0.0169346	0.00869361	0.0126	0.0310483	0.0292832	0.0310811	0.0305	0.0480816	0.0485549	0.0601505	0.0523
Mycobacterium	0.000963443	0.00130503	0.00205559	0.0014	0.00337729	0.000792449	0.00347166	0.0025	0.0528211	0.0447894	0.0565879	0.0514
Acidiphilium	0.0061637	0.0216302	0.0159512	0.0146	0.0275679	0.0294417	0.0346244	0.0305	0.000619996	0.00301069	0.00258876	0.0021
Cupriavidus	0.00537423	0.00497265	0.0117297	0.0074	0.01563	0.0113933	0.00543407	0.0108	0.0163634	0.0174763	0.0207792	0.0182
Mesorhizobium	0.0109341	0.0100512	0.00728515	0.0094	0.0122649	0.0191489	0.025021	0.0188	0.0069498	0.00485945	0.00563171	0.0058
Variovorax	0.0237235	0.017432	0.0194297	0.0202	0.00473825	0.00545593	0.00474921	0.005	0.00078748	0.00150534	0.000959961	0.0011
Streptomyces	0.00611107	0.0122032	0.0201319	0.0128	0.00320361	0.00355854	0.00402723	0.0036	0.00691292	0.00425696	0.00325576	0.0048
Pseudomonas	0.0090818	0.00287352	0.0041545	0.0054	0.00674509	0.00748191	0.00746688	0.0072	0.00496688	0.00330504	0.00885338	0.0057
Arthrobacter	0.0124429	0.00955502	0.0158869	0.0126	0.00403538	0.00432258	0.00335645	0.0039	0.00132911	0.00181089	0.00122897	0.0015
Burkholderia	0.00988443	0.00813796	0.0031779	0.0071	0.00129854	0.00467096	0.0042346	0.0034	0.00339807	0.00187716	0.00158827	0.0023
Mycolicibacterium	0.0015687	0.00329458	0.00220917	0.0024	0.00260929	0.0032939	0.0014478	0.0025	0.00591109	0.00633897	0.00703296	0.0064
Frankia	0.00369296	0.00334383	0.00560366	0.0042	0.0021968	0.00149369	0.00478761	0.0028	0.00202978	0.00214311	0.00131833	0.0018
Thiobacillus	0.0155671	0	0.000195583	0.0053	0	0	0.00288025	0.001	0	0.00449193	0	0.0015
Methylorubrum	0.00188449	0.00217176	0.00135989	0.0018	0.0034967	0.0028573	0.0034883	0.0033	0.00115318	0.00197356	0.00162788	0.0016
Hyaloscypha	7.74848e-05	5.17087e-05	4.85676e-05	0.0001	0.00322261	0.001709	0.00147597	0.0021	0.00501759	0.00366481	0.00462292	0.0044
Paenarthrobacter	0.00520903	0.00681446	0.00534769	0.0058	0.000132975	0	0.000318747	0.0002	0	0	0.000297569	0.0001
Paenibacillus	0.00332454	0.00373534	0.0034168	0.0035	0.00188607	0.0011169	0.00182032	0.0016	0.00080054	0.0010948	0.000846645	0.0009
Other	0.0798912	0.0924514	0.0814965	0.0846	0.0763602	0.0597566	0.0625052	0.0662	0.0413354	0.0520071	0.0422079	0.0452

## Sheet: Table S12
Table S12 A total of 67, 54 and 98 unique bacterial genera identified in the rhizosphere microbial community of Astragalus forrestii (AF), A. acaulis (AA) and A. ernestii (AE) rspectively
the name of bacterial genera of AF rhizosphere			the name of bacterial genera of AA rhizosphere		the name of bacterial genera of AE rhizosphere
Chenggangzhangella Syntrophus Flintibacter Rickettsia Methylomicrobium Anoxybacillus Chthonomonas Morganella Anaerocolumna Empedobacter Achromobacter Lentibacillus Chloracidobacterium Geosporobacter Tatlockia Jahnella Melittangium Glaciihabitans Blautia Desulfarculus Erythrobacter Lacticaseibacillus Alicycliphilus Cellulosimicrobium Turicibacter Butyricimonas Geobacillus Lacrimispora Polynucleoba…			Roseitalea		Kordia Pseudanabaena Veillonella Rhodobaca Gloeobacter Hoyosella Auraticoccus Allochromatium Ruania Bdellovibrio Thermogemmatispora Protaetiibacter Collinsella Prevotella Phnomibacter Leptolyngbya Treponema Planktothrix Pauljensenia Phormidium Anthocerotibacter Geovibrio Methylotenera Candidatus_Pseudothioglobus Roseococcus Leptotrichia Acidothermus Chlorobium Gemmobacter Exiguobacterium Abiotrop…
			Coxiella
			Kineococcus
			Waddlia
			Olsenella
			Hartmannibacter
			Methyloversatilis
			Lederbergia
			Embleya
			Chromobacterium
			Beutenbergia
			Oceanisphaera
			Anaerostipes
			Fischerella
			Dinoroseobacter
			Candidatus_Paracaedimonas
			Herminiimonas
			Ahniella
			Heteroscytonema
			Denitratisoma
			Terrisporobacter
			Adhaeribacter
			Acetobacter
			Alkaliphilus
			Shinella
			Marinithermus
			Sulfuritalea
			Elizabethkingia
			Thermomonas
			Parabacteroides
			Colwellia
			Sphingobacterium
			Desulfosudis
			Candidatus_Kuenenia
			Iodobacter
			Austwickia
			Phascolarctobacterium
			Sulfuricella
			Aquipluma
			Cytophaga
			Thaumasiovibrio
			Sutcliffiella
			Dickeya
			Breoghania
			Persicimonas
			Martelella
			Elioraea
			Polymorphobacter
			Pseudoalteromonas
			Fluviibacter
			Humibacter
			Oceanidesulfovibrio
			Odoribacter
			Sinomonas

## Sheet: Table S13-S15
Table S13 Relative abundance of 5 fungal phyla identified in the rhizosphere microbial community of Astragalus forrestii (AF)					Table S14 Relative abundance of 4 fungal phyla identified in the rhizosphere microbial community of Astragalus acaulis (AA)					Table S15 Relative abundance of 5 fungal phyla identified in the rhizosphere microbial community of Astragalus ernestii (AE)
Name	AF01	AF02	AF03		Name	AA01	AA02	AA03		Name	AE01	AE02	AE03
Ascomycota	0.698305	0.699168	0.670274		Ascomycota	0.778873	0.700769	0.683419		Ascomycota	0.650426	0.656323	0.721203
Basidiomycota	0.185007	0.161813	0.214364		Basidiomycota	0.0786172	0.0989857	0.0747439		Basidiomycota	0.0150223	0.0314998	0.00764526
Chytridiomycota	0.000260756	0.00190674	0.0011746		Chytridiomycota	0.000896287	0.000174886	0.00112036		Chytridiomycota	0.00324807	0	0.00917431
Mucoromycota	0.0234029	0.0356214	0.0265123		Mucoromycota	0.0372599	0.0566632	0.0569782		Mucoromycota	0.129111	0.0916784	0.0555556
Zoopagomycota	6.5189e-05	0	0		unclassified	0.104353	0.143407	0.183739		Zoopagomycota	0.000406009	0	0
unclassified	0.0929596	0.101491	0.0876751							unclassified	0.201786	0.220498	0.206422

## Sheet: Table S16
Table S16 Relative abundance of 5 fungal phyla identified in the rhizosphere microbial community of Astragalus forrestii (AF), A. ernestii (AE) and A. acaulis (AA)
Name	AA01	AA02	AA03	AE01	AE02	AE03	AF01	AF02	AF03	taxonomy
Ascomycota	0.778873	0.700769	0.683419	0.650426	0.656323	0.721203	0.698305	0.699168	0.670274	k__Fungi;p__Ascomycota
Basidiomycota	0.0786172	0.0989857	0.0747439	0.0150223	0.0314998	0.00764526	0.185007	0.161813	0.214364	k__Fungi;p__Basidiomycota
Chytridiomycota	0.000896287	0.000174886	0.00112036	0.00324807	0	0.00917431	0.000260756	0.00190674	0.0011746	k__Fungi;p__Chytridiomycota
Mucoromycota	0.0372599	0.0566632	0.0569782	0.129111	0.0916784	0.0555556	0.0234029	0.0356214	0.0265123	k__Fungi;p__Mucoromycota
Zoopagomycota	0	0	0	0.000406009	0	0	6.5189e-05	0	0	k__Fungi;p__Zoopagomycota
unclassified	0.104353	0.143407	0.183739	0.201786	0.220498	0.206422	0.0929596	0.101491	0.0876751	unclassified

## Sheet: Table S17-S19
Table S17 Relative abundance of 132 fungal genera identified in the rhizosphere microbial community of Astragalus forrestii (AF)					Table S18 Relative abundance of 118 fungal genera identified in the rhizosphere microbial community of Astragalus acaulis (AA)					Table S19 Relative abundance of 98 fungal genera identified in the rhizosphere microbial community of Astragalus ernestii (AE)
Name	AF01	AF02	AF03		Name	AA01	AA02	AA03		Name	AE01	AE02	AE03
Archaeorhizomyces	0	0.00156006	0.0011746		Lasiodiplodia	0.000896287	0	0		Aplosporella	0.000812018	0	0
Pseudovirgaria	6.5189e-05	0	0		Cladosporium	0.115621	0.0349773	0		Diplodia	0	0.000470146	0
Diplodia	6.5189e-05	0	0		Aureobasidium	0.000128041	0	0		Eremomyces	0	0	0.000509684
Eremomyces	0	0.000433351	8.38997e-05		Eremomyces	0	0	0.000160051		Zymoseptoria	0.000406009	0	0
Pseudocercospora	6.5189e-05	8.66701e-05	0		Microthyrium	0	0	0.0372919		Mytilinidion	0	0.000470146	0.00101937
Zymoseptoria	0	0	8.38997e-05		Dissoconium	0.000128041	0	0		Pithomyces	0	0.00799248	0
Mytilinidion	0.000912647	0.00104004	0.000922896		Pseudocercospora	0.000128041	0	0		Cucurbitaria	0.000406009	0	0
Stagonosporopsis	0	0	0.000167799		Mytilinidion	0.000896287	0.00174886	0.00192061		Ascochyta	0	0	0.00101937
Leptosphaeria	6.5189e-05	0	0.000503398		Macroventuria	0	0.000524659	0		Didymella	0	0	0.00254842
Lindgomyces	0.000391134	0.00026001	0.000419498		Paraphaeosphaeria	0.000256082	0.000699545	0.000160051		Paraphaeosphaeria	0.0548112	0.0150447	0.0239551
Alternaria	6.5189e-05	0	0		Leptosphaeria	0	0.00542148	0.00368118		Leptosphaeria	0	0.0333803	0.0030581
Pyrenophora	0.000130378	0	0.000587298		Lindgomyces	0.000256082	0.0012242	0.000640205		Lindgomyces	0	0	0.000509684
Westerdykella	6.5189e-05	0	0.000167799		Parastagonospora	0.000128041	0	0		Alternaria	0.0044661	0.00188058	0
Trematosphaeria	0.000195567	0.00017334	0.000167799		Pyrenophora	0.0103713	0	0		Pyrenophora	0.00324807	0	0.000509684
Aaosphaeria	0.000130378	0	0		Trematosphaeria	0.000128041	0.000349773	0.000160051		Westerdykella	0.000406009	0	0
Venturia	0	8.66701e-05	8.38997e-05		Aaosphaeria	0.000256082	0	0.000320102		Trematosphaeria	0.000406009	0	0.000509684
Cenococcum	0.033442	0.0219275	0.0220656		Clavariopsis	0.0101152	0	0		Venturia	0	0.000470146	0.000509684
Coniosporium	6.5189e-05	0.000866701	0.000251699		Cenococcum	0.0395647	0.0234348	0.0483355		Coniosporium	0.000812018	0	0
Epibryon	0	0	0.00948066		Coniosporium	0.000384123	0	0		Capronia	0	0	0.00101937
Capronia	6.5189e-05	0	0		Cladophialophora	0.00102433	0.000699545	0.000320102		Cladophialophora	0	0.000940291	0
Cladophialophora	0.00065189	0.000520021	0.000419498		Exophiala	0.00294494	0.0012242	0.00176056		Exophiala	0.00121803	0.00658204	0.00101937
Exophiala	0.00273794	0.00372682	0.00360769		Fonsecaea	0	0.000174886	0		Fonsecaea	0	0.00423131	0.000509684
Fonsecaea	0.000521512	0.00026001	0.000503398		Rhinocladiella	0.000256082	0.000349773	0.000320102		Aspergillus	0.00284206	0.00188058	0.00713558
Rhinocladiella	0.000521512	0.00017334	0.000167799		Arthrocladium	0.00435339	0.00612102	0.00608195		Penicillium	0.000812018	0	0.000509684
Arthrocladium	0	0.000953371	0.0010907		Aspergillus	0.00153649	0.0120672	0.00400128		Endocarpon	0	0.00329102	0
Knufia	0.0178618	0	0		Penicillium	0.000896287	0.00104932	0.00144046		Verrucaria	0.00812018	0	0
Aspergillus	0.0011734	0.000433351	0.0010068		Talaromyces	0	0.000174886	0		Bacidia	0.000406009	0.000940291	0
Penicillium	0.000521512	0.000606691	0.000838997		Erysiphe	0	0	0.000800256		Glarea	0	0	0.000509684
Talaromyces	0.00189048	0.00424684	0.00184579		Coleophoma	0.000896287	0	0		Hyaloscypha	0.0215185	0.0197461	0.0188583
Blastomyces	0	0	8.38997e-05		Drepanopeziza	0.000128041	0	0.000480154		Lachnellula	0.00121803	0.000470146	0
Microsporum	0	8.66701e-05	0		Glarea	0.000128041	0	0		Mollisia	0.000812018	0.000940291	0.000509684
Paracoccidioides	6.5189e-05	0	0		Hyaloscypha	0.304097	0.199895	0.184539		Phialocephala	0.0158343	0.00564175	0.0137615
Endocarpon	0.000195567	0.00026001	0.000335599		Lachnellula	0.000256082	0.000699545	0		Venustampulla	0.00121803	0.00141044	0.00254842
Nothomitra	0	0.00520021	0		Mollisia	0.00243278	0.00157398	0.00160051		Botrytis	0.00487211	0.00564175	0.00611621
Letharia	6.5189e-05	0	0		Phialocephala	0.00396927	0	0		Monilinia	0.000406009	0	0
Bacidia	0	0	8.38997e-05		Venustampulla	0.0106274	0.0101434	0.00960307		Sclerotinia	0.00162404	0	0.000509684
Biatora	0.000260756	0.00017334	0.000335599		Botrytis	0.00179257	0.000349773	0.000160051		Geomyces	0	0.00423131	0
Scytinium	0.00149935	0.000693361	0.00151019		Monilinia	0	0	0.00224072		Pseudogymnoascus	0.215997	0.218618	0.268603
Blumeria	6.5189e-05	0	0.000251699		Sclerotinia	0.000512164	0.000524659	0.000160051		Orbilia	0	0	0.000509684
Golovinomyces	0	0.000346681	0		Microglossum	0	0.0306051	0		Candida	0.000406009	0.00235073	0
Drepanopeziza	6.5189e-05	0.000433351	0.000251699		Amorphotheca	0.00153649	0.000174886	0.000320102		Lodderomyces	0.00121803	0	0
Hyaloscypha	0.42575	0.369041	0.421008		Pseudogymnoascus	0.111012	0.148304	0.193662		Lachancea	0	0	0.000509684
Lachnellula	0.000521512	0.000433351	8.38997e-05		Tuber	0.000384123	0	0		Saccharomyces	0.000406009	0	0
Mollisia	0.00938722	0.0182007	0.00167799		Ascoidea	0	0	0.000160051		Diutina	0.000406009	0	0
Phialocephala	0.00260756	0.0219275	0.014179		Candida	0	0	0.000160051		Kuraishia	0.000406009	0.000940291	0
Venustampulla	0.00228162	0.00277344	0.00293649		Lodderomyces	0	0.00157398	0.00144046		Immersiporthe	0.000406009	0	0
Botrytis	0.000260756	0	0		Saprochaete	0	0	0.000160051		Diaporthe	0	0.00752233	0
Monilinia	6.5189e-05	0	0		Saccharomyces	0	0.000174886	0		Colletotrichum	0.000406009	0	0.000509684
Antarctomyces	0.00104302	0	0		Vanderwaltozyma	0	0.000174886	0		Sodiomyces	0	0	0.000509684
Amorphotheca	0.000521512	0.000346681	8.38997e-05		Diaporthe	0	0.000174886	0		Verticillium	0.0154283	0.00564175	0.00254842
Pseudogymnoascus	0.139635	0.158433	0.12199		Colletotrichum	0.000256082	0.000699545	0.000800256		Epichloe	0.00121803	0	0
Pyronema	0	0	0.000251699		Sodiomyces	0.000128041	0	0		Metarhizium	0	0.000940291	0
Tuber	0	0	0.000167799		Clonostachys	0	0	0.00768246		Ustilaginoidea	0	0	0.000509684
Candida	0	8.66701e-05	8.38997e-05		Epichloe	0.000384123	0.000174886	0.000800256		Beauveria	0.0519691	0.0470146	0.151886
Lodderomyces	6.5189e-05	8.66701e-05	0		Metarhizium	0.000128041	0.000174886	0.00112036		Cordyceps	0.000406009	0	0.00101937
Scheffersomyces	6.5189e-05	0	0		Pochonia	0.000384123	0.000174886	0.000480154		Trichoderma	0.0345108	0.06441	0.0708461
Geotrichum	0.00182529	0.0103137	0		Beauveria	0.0211268	0.0222106	0.0100832		Calonectria	0	0.000940291	0.000509684
Cyberlindnera	0	0	0.000167799		Cordyceps	0.000128041	0.000699545	0		Fusarium	0.0138043	0.0141044	0.0198777
Eremothecium	6.5189e-05	8.66701e-05	8.38997e-05		Cladobotryum	0.012548	0.0195873	0.0163252		Ilyonectria	0.0937881	0.0996709	0.0331295
Kluyveromyces	6.5189e-05	0	8.38997e-05		Trichoderma	0.00128041	0.000524659	0.000960307		Neonectria	0.00121803	0.00376117	0.0030581
Nakaseomyces	0	0	8.38997e-05		Fusarium	0.00524968	0.00367261	0.000640205		Drechmeria	0.000406009	0	0
Saccharomyces	6.5189e-05	0	8.38997e-05		Ilyonectria	0.0231754	0.0437216	0.0616197		Hirsutella	0.000406009	0	0.00203874
Tetrapisispora	6.5189e-05	0	0		Neonectria	0.00102433	0.00192375	0.00160051		Purpureocillium	0	0.000470146	0
Saccharomycopsis	6.5189e-05	0	0		Drechmeria	0	0.000174886	0		Pyricularia	0	0	0.000509684
unclassified_Candida	0	0	0.00746707		Hirsutella	0.00896287	0.00559636	0.00816261		Podospora	0	0.000470146	0
Diutina	0	8.66701e-05	0		Polycephalomyces	0.00422535	0	0		Sordaria	0	0	0.000509684
Chrysoporthe	0	8.66701e-05	0		Purpureocillium	0.000128041	0	0.000160051		Phaeoacremonium	0	0.000940291	0
Diaporthe	0	8.66701e-05	0		Tolypocladium	0.00243278	0.00349773	0.00224072		Truncatella	0	0.0108134	0.00815494
Colletotrichum	0.000260756	8.66701e-05	0		Pyricularia	0.000256082	0	0		Phialemoniopsis	0	0	0.000509684
Epichloe	0.000586701	0	0.000335599		Sporothrix	0	0	0.000160051		Amanita	0.00121803	0	0
Metarhizium	6.5189e-05	0	0		Chaetomium	0	0.000524659	0.000640205		Pleurotus	0.00121803	0.000470146	0
Ustilaginoidea	0	0	0.000167799		Podospora	0	0	0.000160051		Schizophyllum	0.000812018	0.000470146	0.000509684
Beauveria	0.000195567	0.000520021	0		Truncatella	0.00627401	0.0127667	0		Coniophora	0.00162404	0.000470146	0
Trichoderma	0.0095176	0.00771364	0.00939676		Xylona	0.000128041	0	0		Suillus	0.00284206	0.00423131	0.0030581
Calonectria	6.5189e-05	0	0		Amanita	0.000256082	0.000874432	0.00272087		Fomitiporia	0.00203004	0.000470146	0
Fusarium	0.000977836	0.000433351	8.38997e-05		Camarophyllopsis	0	0.00821966	0		Trametes	0	0	0.000509684
Ilyonectria	0	0.0049402	0.0131722		Clavaria	0.00166453	0	0.00144046		Heterobasidion	0.000406009	0.000470146	0
Neonectria	0	0.000346681	0.000335599		Cortinarius	0.00192061	0	0		Dacryopinax	0	0.000470146	0
Drechmeria	6.5189e-05	0	0		Gymnopilus	0.000128041	0	0.000800256		Meira	0	0	0.00101937
Hirsutella	0	0.00026001	0.000251699		Armillaria	0	0.000174886	0		Malassezia	0	0.00188058	0
Pyricularia	6.5189e-05	0	0		Guyanagaster	0	0.000174886	0		Rhodotorula	0	0	0.00101937
Grosmannia	6.5189e-05	0	0		Volvariella	0.000256082	0	0		Puccinia	0.00203004	0	0
Chaetomium	0.000130378	0	0		Schizophyllum	0.000128041	0	0		Cryptococcus	0	0	0.000509684
Thermothielavioides	0.000195567	0	8.38997e-05		Agrocybe	0.00166453	0.000874432	0.00944302		Kwoniella	0.000812018	0	0.000509684
Phaeoacremonium	6.5189e-05	0	0		Laccaria	0.00179257	0.00262329	0.000800256		Apiotrichum	0.00203004	0.000470146	0
Daldinia	0	0	8.38997e-05		Tricholoma	0.00128041	0	0		Anthracocystis	0	0	0.000509684
Pseudomassariella	6.5189e-05	0	0		Auricularia	0.000640205	0	0		Batrachochytrium	0.00121803	0	0
Pestalotiopsis	0	0.000433351	0		Suillus	0.000256082	0	0.000640205		Synchytrium	0.00203004	0	0.000509684
Amanita	0.000260756	0.00017334	0		Craterellus	0	0	0.000800256		Claroideoglomus	0.000812018	0	0.0183486
Clavaria	0	0	8.38997e-05		Rhizoctonia	0.0028169	0.00332284	0.00288092		Rhizophagus	0.116119	0.0846262	0.0183486
Inocybe	0.00325945	0.00424684	0.00302039		Clavulina	0	0.00419727	0		Entomortierella	0	0.00141044	0.00152905
Mycena	0	0	0.00243309		Sanghuangporus	0	0.000349773	0.000640205		Linnemannia	0	0.000940291	0
Schizophyllum	6.5189e-05	8.66701e-05	0		Dichomitus	0	0.000174886	0		Lobosporangium	0	0.000470146	0
Stephanospora	0.00234681	0.00286011	0.000503398		Taiwanofungus	0	0.00157398	0.00304097		Mortierella	0.00243605	0.000940291	0
Laccaria	0.00319426	0.00372682	0.00478228		Heterobasidion	0	0	0.000160051		Podila	0.00933821	0.00282087	0.0030581
Amphinema	0.000782269	0	0		Lactarius	0.0119078	0.0120672	0.006242		Phycomyces	0.000406009	0.000470146	0.00203874
Tylospora	0.00443286	0.00953371	0.0130044		Thelephora	0.00140845	0.00192375	0.00256082		Neoconidiobolus	0.000406009	0	0
Xerocomus	0.000195567	0	0		Rhodotorula	0.000128041	0	0		unclassified	0.292732	0.304654	0.295617
Rhizopogon	0	0	0.000922896		Kwoniella	0.000128041	0	0.000320102
Suillus	0.0017601	0.00251343	0.00226529		Apiotrichum	0	0.000174886	0
Cantharellus	6.5189e-05	0	0		Batrachochytrium	0.000128041	0	0.000160051
Rhizoctonia	0	0	0.0010068		Synchytrium	0	0.000174886	0.000960307
Kurtia	0	0.00372682	0		Glomus	0	0.000349773	0.000160051
Laetiporus	0.000130378	0.00017334	8.38997e-05		Rhizophagus	0.012548	0.0146905	0.018886
Ganoderma	0	0	0.000922896		Entomortierella	0.00576184	0.000699545	0.00144046
Hornodermoporus	0.00273794	0	0		Linnemannia	0.000896287	0.00227352	0
Sparassis	0	0.00017334	0.000167799		Lobosporangium	0.000256082	0	0.000480154
Heterobasidion	0.000325945	0.00017334	8.38997e-05		Mortierella	0.00409731	0.00647079	0.00944302
Lactarius	0.00873533	0.0123938	0.0112426		Podila	0.0117798	0.0265827	0.0211268
Russula	0.135267	0.109464	0.142462		Phycomyces	0.000128041	0.000874432	0.000480154
Sebacina	0	0.000953371	0.00184579		unclassified	0.217029	0.279293	0.296735
Thelephora	0.00156454	0.00138672	0.00134239
Dacryopinax	6.5189e-05	0.00017334	8.38997e-05
Acaromyces	0	0	8.38997e-05
Malassezia	6.5189e-05	0.00026001	0
Leucosporidium	0.00462842	0	0.00134239
Melampsora	0	8.66701e-05	0
Cryptococcus	6.5189e-05	0	0
Apiotrichum	0.00123859	0.00104004	0.000671197
Trichosporon	0.000130378	0	0
Synchytrium	0.000260756	0	0
Glomus	0.00130378	0	0
Rhizophagus	0.0115385	0.0230543	0.0134239
Entomortierella	0.00071708	0.000346681	0.000335599
Linnemannia	0.000912647	0.0017334	0.000251699
Mortierella	0.000586701	0.00156006	0.0011746
Podila	0.00586701	0.00355348	0.00536958
Apophysomyces	0.00110821	0.00156006	0.00201359
Phycomyces	0.000195567	8.66701e-05	0.000251699
Rhizopus	0.000521512	0	0.000922896
Umbelopsis	0.00065189	0	0.00276869
unclassified	0.144459	0.173687	0.142294

[truncated: 6 more sheets: Table S20, Table S21, Table S22, Table S23, Table S24, Table S25]
